# Supplementary material for: Genome-wide analyses using multi-locus models revealed marker-trait associations for major agronomic traits in Sorghum bicolor
Source: Front Plant Sci. 2022 Oct 7;13:999692. doi: 10.3389/fpls.2022.999692 (PMC9585286; doi:10.3389/fpls.2022.999692)
Supplement: Supplementary file 4 [file Table_1.xlsx]

## Sheet: Sheet1
Supplementary Table 1 Genotype code and passport data of 324 sorghum genotypes
Entry	Accession Number	Accession/newly collected/Improved varieties	Region/State/Province	Zone	Woreda/District	Locality	Latitude	Longitude	Altitude
1	27897	Accession	Gambella	MAJANG	GODARE	Ketana 02-6km from mafi town to the south west	07-13-15-N	35-18-08-E	1263
2	27900	Accession	Gambella	MAJANG	GODARE	Wushi mander 12km from Meti town on south west	07-15-89-N	35-13-50-E	1006
3	27905	Accession	Gambella	MAJANG	GODARE	Garagaut sefer	07-13-11-N	35-20-03-E	1430
4	23655	Accession	Benishangul & Gumuz	METEKEL	GUBA	Mankush zuria from mankush zuria to Guba 4 km	11-16-05-N	35-17-17-E	858
5	69546	Accession	SNNP	BENCH MAJI	TELO	Tora Kebele 29km from Bonga to Washa	07-10-00-N	36-25-00-E	1780
6	27909	Accession	SNNP	BENCH MAJI	GURAFERDA	Ashemoa Dagati	06-46-60-N	35-12-15-E	1372
7	27912	Accession	SNNP	BENCH MAJI	GURRA FARDA	Selam bar 5km from Biftu town on south west direction	06-49-22-N	35-16-37-E	1160
8	27917	Accession	SNNP	BENCH MAJI	DEBUB BENCH	Maji barr	06-61-46-N	35-31-13-E	1214
9	27902	Accession	Gambella	MAJANG	GODARE	Fani site 8km from Meti town on northern direction	07-16-39-N	35-19-16-E	1258
10	27920	Accession	SNNP	BENCH MAJI	DEBUB BENCH	Andinnet	06-47-41-N	35-32-08-E	1511
11	27921	Accession	SNNP	BENCH MAJI	DEBUB	Domaker	06-53-45-N	35-33-56-E	228
12	69173	Accession	SNNP	SEMEN OMO	OFFA	About 29km from Sodo on the way to Boreda	06-43-00-N	37-44-00-E	1760
13	69038	Accession	Oromiya	ARSSI	CHOLE	Chisa	08-01-00-N	39-50-00-E	2660
14	27899	Accession	Gambella	MAJANG	GODARE	gombari	07-13-14-N	13-16-72-E	1216
15	223565	Accession	SNNP	SEMEN OMO	ELA	Gesorie,10km Welkite to Hosaina	08-11-00-N	37-47-00-E	1840
16	223573	Accession	SNNP	SIDAMA	SHEBEDINO	Lida,1km Awasa to Dilla	07-18-00-N	37-48-00-E	1950
17	229833	Accession	Benishangul & Gumuz	METEKEL	MANDURA	Edida village No2	11-05-00-N	36-34-00-E	1350
18	226056	Accession	Amara	DEBUB WELLO	KELALA	Demasko-30km, M.Selam on the way to Akests	10-42-00-N	38-53-00-E	2540
19	225836	Accession	SNNP	BENCH MAJI	KONSO special wereda	5km, Arba Minch Konso to Gumaide	06-38-00-N	37-38-00-E	1270
20	225838	Accession	SNNP	BENCH MAJI	KONSO special wereda	5 km from Arbaminch konso to Gumaide	06-38-00-N	37-38-00-E	1270
21	69496	Accession	SNNP	SEMEN OMO	BONKE	43km from Arba Minch road to Konso	05-25-00-N	37-24-00-E	1150
22	69493	Accession	SNNP	SEMEN OMO	BONKE	43kmfrom Arba Minch to Konso road	05-25-00-N	37-24-00-E	1150
23	69500	Accession	SNNP	BENCH MAJI	DIRASHE special were	62km Arba Minch to Konso road	05-25-00-N	37-24-00-E	1300
24	210917	Accession	SNNP	BENCH MAJI	DIRASHE special were		05-43-00-N	37-23-00-E	1560
25	69312	Accession	SNNP	SEMEN OMO	BOREDA ABAYA	26km from Chencha to Boreda	06-24-00-N	37-38-00-E	2360
26	69294	Accession	SNNP	SEMEN OMO	CHENCHA	Tahida Collected from Dorzie Market	06-13-00-N	37-34-00-E
27	19625	Accession	Tigray	MEHAKELEGNAW	MEREB LEHE	Mihuqnan	14-19-8 -N	38-57-47-E	1945
28	19619	Accession	Tigray	MEHAKELEGNAW	MEREB LEHE	Rama	14-16-30-N	38-57-44-E	1983
29	19624	Accession	Tigray	MEHAKELEGNAW	MEREB LEHE	Mihuqnan	14-19-16-N	38-58-40-E	1670
30	237042	Accession	Oromiya	ARSSI	SERU	Meka Mariam, 6Km from seru to east	07-40-00-N	40-12-00-E	1990
31	237291	Accession	Tigray	MEHAKELEGNAW	ENTICHO	omon, tabla tukuze	14-12-00-N	38-56-00-E	1970
32	237292	Accession	Tigray	MEHAKELEGNAW	ENTICHO	Tukiz 8km. from intehco to adigrat	14-12-00-N	38-56-00-E	2200
33	237301	Accession	Tigray	MEHAKELEGNAW	LAELAY MAYCHEW	20km. axum to adiet	14-10-00-N	38-45-00-E	2190
34	238390	Accession	Tigray	MEHAKELEGNAW	WERIE LEHE	Adibaleyes 8km Ida-Arbi to Nebelet	13-04-00-N	39-35-00-E	2000
35	238391	Accession	Tigray	MEHAKELEGNAW	ENTICHO	Tsedia/Nagodo 20km ida ga arbi to Nebelet	13-04-00-N	39-35-00-E	1750
36	238394	Accession	Tigray	MEHAKELEGNAW	MEREB LEHE	Haftom 15km Ahisa-i to Mereb south of Ahisa	14-02-00-N	38-04-00-E	1950
37	238403	Accession	Tigray	MEHAKELEGNAW	NAEDER ADET	Seka 30km Axum to Adiet	14-04-00-N	38-05-00-E	2050
38	238408	Accession	Tigray	MEHAKELEGNAW	LAELAY MAYCHEW	5km Axum to Nadier road	14-05-00-N	39-06-00-E	1990
39	236733	Accession	Oromiya	MIRAB SHEWA	WONCHI	Wonchi Senkolli 48km Ambo-Weliso	08-48-00-N	37-54-00-E	2270
40	238397	Accession	Tigray	MEHAKELEGNAW	ADWA	5km from the junction of Adwa to Yaha	14-02-00-N	38-04-00-E	2110
41	237281	Accession	Tigray	MEHAKELEGNAW	ADWA	Adi abun, tseral 18k. adwa to rama	14-12-00-N	38-56-00-E	2000
42	238406	Accession	Tigray	MISRAKAWI	WUKRO	10km away from Wukiro to Chila	13-09-00-N	39-09-00-E	1920
43	238407	Accession	Tigray	MISRAKAWI	WUKRO	Chila 18km to Wukiro	13-09-00-N	39-09-00-E	1870
44	238411	Accession	Tigray	MIRABAWI	MEDEBAY ZANA	Adi Denagul 2km Selekleka to Shire	14-05-00-N	38-04-00-E	1950
45	238412	Accession	Tigray	MIRABAWI	MEDEBAY ZANA	3km from Selekleka to Zana	14-05-00-N	38-04-00-E	1930
46	19629	Accession	Tigray	MIRABAWI	ASEGEDE TSIMBELA	Ademayti 3m North East from Endabaguna to Dedebit main rood	14-07-25-N	38-04-59-E	1276
47	237309	Accession	Tigray	MIRABAWI	TSELEMTI	Mysebri tekeze river, 56km. indaslase to shire	11-57-00-N	38-41-00-E
48	238416	Accession	Tigray	MIRABAWI	MEDEBAY ZANA	Adi-Beladim 8km from the junction of Shire to Zana road	14-05-00-N	38-04-00-E	1930
49	238420	Accession	Tigray	MIRABAWI	LAELAY ADIYABO	Zagar 76km Indeslasie to Adi-Hageray	14-06-00-N	38-09-00-E	1500
50	238421	Accession	Tigray	MIRABAWI	TAHTAY ADIYABO	Zagar 76km Indeslasie to Adi Hageray	14-06-00-N	38-09-00-E	1500
51	237264	Accession	Tigray	DEBUBAWI	ALAMATA	Harli, 15k. from kobo to tigray	12-26-00-N	39-56-00-E	1500
52	238379	Accession	Tigray	DEBUBAWI	OFLA	Gora Gora 15km from Alamata to Mekele	12-31-00-N	39-31-00-E	2330
53	238380	Accession	Tigray	DEBUBAWI	HINTALO WAJIRAT	Adihana 7km from Mynebri to Mekele	12-5 -00-N	38-02-00-E	2150
54	SB1	newly collected	Tigray	souther Tigray	Raya Azebo	Kara	12 42 25	12.707	1650.8
55	SB2	newly collected	Tigray	souther Tigray	Raya Azebo	Kara	12 42 25	12.707	1650.8
56	SB3	newly collected	Tigray	souther Tigray	Raya Azebo	Kara	12 42 24	12.7069	1675.7
57	SB4	newly collected	Tigray	souther Tigray	Raya Azebo	Kara	12 42 24	12.766	1675.7
58	SB5	newly collected	Tigray	souther Tigray	Raya Azebo	Kara	12 4224	12.7069	1675.7
59	SB7	newly collected	Tigray	souther Tigray	Raya Azebo	Kara	12 42 27	12.7076	1679.5
60	SB9	newly collected	Tigray	souther Tigray	Raya Azebo	Kara	12 42 27	12.7075	1679.6
61	SB12	newly collected	Tigray	souther Tigray	Raya Azebo	Hijira	12 45 17	12.755	1738.9
62	SB13	newly collected	Tigray	souther Tigray	Raya Azebo	Hijira	12 45 23	12.7566	1748.9
63	SB14	newly collected	Tigray	souther Tigray	Raya Azebo	Hijira	12 45 36	12.7602	1738.9
64	SB15	newly collected	Tigray	souther Tigray	Raya Azebo	Hijira	12 45 22	12.7563	1751.4
65	SB16	newly collected	Tigray	souther Tigray	Raya Azebo	Hijira	12 45 17	12.7549	1726.9
66	SB17	newly collected	Tigray	souther Tigray	Raya Azebo	Hijira	12 45 36	12.7602	1738.9
67	SB18	newly collected	Tigray	souther Tigray	Raya Azebo	Hijira	12 45 11	12.7531	1729.5
68	SB19	newly collected	Tigray	souther Tigray	Raya Azebo	Hijira	12 45 10	12.753	1729.4
69	SB21	newly collected	Tigray	souther Tigray	Raya Azebo	Hijira	12 45 27	12.7576	1744.7
70	SB22	newly collected	Tigray	souther Tigray	Raya Azebo	Hijira	12 45 36	12.7602	1738.9
71	SB23	newly collected	Tigray	souther Tigray	Raya Azebo	Tsegam	12 47 46	12.7962	1812.3
72	SB27	newly collected	Tigray	souther Tigray	Raya Azebo	Tsegam	12 48 17	12.8048	1831.9
73	SB29	newly collected	Tigray	souther Tigray	Raya Azebo	Tsegam	12 48 17	12.805	1844.8
74	SB31	newly collected	Tigray	souther Tigray	Raya Azebo	Tsegam	12 47 43	12.7954	1807.5
75	239113	Accession	Dire Dawa provisiona	DIRE DAWA	DIRE DAWA	Malkajebdugendewechale 11km from DireDawa ontheway to Hurso	09-36-26-N	41-06-66-E	1200
76	239114	Accession	Dire Dawa provisiona	DIRE DAWA	DIRE DAWA	Melkajebdu,Hulule 14km fromDireDawa onthewayto Hurso	09-35-74-N	41-46-38-E	1220
77	239173	Accession	Amara	DEBUB WELLO	KALU	Fontenina 15km from Kombolcha onthewayto Harbu	10-58-33-N	39-46-20-E	1560
78	239116	Accession	Dire Dawa provisiona	DIRE DAWA	DIRE DAWA	Ulahulul,25km from DireDawa onthewayto Hurso	09-34-08-N	41-44-45-E	1320
79	237287	Accession	Tigray	MEHAKELEGNAW	MEREB LEHE	Adi megede, 16km. adi arbete to chela	14-19-00-N	38-49-00-E	1420
80	239118	Accession	Dire Dawa provisiona	DIRE DAWA	DIRE DAWA	Jelobelina,chiri about 5.4kmfrom DireDawa onthewayto Dujuma	09-32-35-N	41-52-00-E	1360
81	238455	Accession	Amara	SEMEN GONDAR	GONDAR ZURIA	Enfrant 60km from Gonder to Addis Ababa	12-08-00-N	38-05-00-E	1890
82	241289	Accession	Oromiya	MIRAB HARERGE	MIESO	Takuma/Ayardede 1/2 km from Asebot Junction to A.A	09-11-36-N	40-39-34-E	1430
83	239121	Accession	Dire Dawa provisiona	DIRE DAWA	DIRE DAWA	Dujuma Shenani 17.7km from DireDawa on the way to Wahel	09-31-04-N	41-47-54-E	1440
84	241206	Accession	Oromiya	MIRAB HARERGE	CHIRO	Areda Adamoti 7 km from Bedessa juncton to Hirna	09-05-96-N	40-56-78-E	2130
85	239124	Accession	Dire Dawa provisiona	DIRE DAWA	DIRE DAWA	Wahel cheleleka 24.7km from DireDawa onthewayto Wululmajo	09-29-64-N	41-44-79-E	1640
86	239126	Accession	Dire Dawa provisiona	DIRE DAWA	DIRE DAWA	Wahil cheleleka 25km from DireDawa onthewayto Wululmojo	09-30-00-N	41-44-64-E	1650
87	239128	Accession	Dire Dawa provisiona	DIRE DAWA	DIRE DAWA	Aydegumgum 21km from DireDawa onthewayto Djibouti	09-39-19-N	41-59-17-E	1250
88	239133	Accession	Dire Dawa provisiona	DIRE DAWA	DIRE DAWA	Melkakero 45km from DireDawa onthewayto Belewa	09-35-83-N	42-06-46-E	1430
89	239134	Accession	Dire Dawa provisiona	DIRE DAWA	DIRE DAWA	Melkakero 45km from DireDawa onthewayto Belewa	09-35-83-N	42-06-46-E	1430
90	239135	Accession	Dire Dawa provisiona	DIRE DAWA	DIRE DAWA	Debeleitedecha 45km from DireDawa onthewayto Serkema	09-37-97-N	42-08-66-E	1380
91	239136	Accession	Dire Dawa provisiona	DIRE DAWA	DIRE DAWA	Debelietedecha 45km from DireDawa onthewayto Serkema	09-37-97-N	42-08-66-E	1380
92	239137	Accession	Dire Dawa provisiona	DIRE DAWA	DIRE DAWA	Debele tedecha 45km from DireDawa onthewayto Serkema	09-37-97-N	42-08-66-E	1380
93	239138	Accession	Dire Dawa provisiona	DIRE DAWA	DIRE DAWA	Debele tedecha 45km form DireDawa onthewayto Serkema	09-37-97-N	42-08-66-E	1380
94	241236	Accession	Dire Dawa provisiona	DIRE DAWA	DIRE DAWA	Shayi Asefa Jelo belina 8 km from Dire Dawa to Dengaego	09-30-85-N	41-52-81-E	1380
95	239141	Accession	Dire Dawa provisiona	DIRE DAWA	DIRE DAWA	kerora 78km from DireDawa onthewayto Kerora near mountErefad	09-38-69-N	42-16-55-E	1510
96	239207	Accession	Amara	DEBUB WELLO	KALU	Fontenina 15km from Kombolcha onthewayto Harbu	10-58-17-N	39-46-40-E	1580
97	239161	Accession	Amara	DEBUB WELLO	KALU	Fontenina 15km from Kombolcha onthewayto Harbu	10-58-33-N	39-46-20-E	1560
98	239162	Accession	Amara	DEBUB WELLO	KALU	Fontenina 15km from Kombolcha onthewayto Harbu	10-58-33-N	39-46-20-E	1560
99	239163	Accession	Amara	DEBUB WELLO	KALU	Fontenina 15km from Kombolcha onthewayto Harbu	10-58-33-N	39-46-20-E	1560
100	239166	Accession	Amara	DEBUB WELLO	KALU	Fontenina 15km from Kombolcha onthewayto Harbu	10-58-33-N	39-46-20-E	1560
101	239168	Accession	Amara	DEBUB WELLO	KALU	Fontenina 15km from Kombolcha onthewayto Harbu	10-58-33-N	39-46-20-E	1560
102	239170	Accession	Amara	DEBUB WELLO	KALU	Fontenina 15km from Kombolcha on the way to Harbu	10-58-33-N	39-46-20-E	1560
103	239174	Accession	Amara	DEBUB WELLO	KALU	Fontenina 15km from Kombolcha onthewayto Harbu	10-58-33-N	39-46-20-E	1560
104	239175	Accession	Amara	DEBUB WELLO	KALU	Fontenina 15km from Kombolcha on the way to Harbu	10-58-33-N	39-46-20-E	1560
105	239185	Accession	Amara	DEBUB WELLO	KALU	Fontenina 15km from Kombolcha onthewayto Harbu	10-58-33-N	39-46-20-E	1560
106	226079	Accession	Amara	SEMEN GONDAR	DEMBIA	Chuahit 15km, Kolla Diba	12-20-00-N	37-13-00-E	1855
107	239192	Accession	Amara	DEBUB WELLO	KALU	Fontenina 15km from Kombolcha onthewayto Harbu	10-58-33-N	39-46-20-E	1560
108	239193	Accession	Amara	DEBUB WELLO	KALU	Fontenina 15km from Kombolcha onthewayto Harbu	10-58-17-N	39-46-40-E	1580
109	239194	Accession	Amara	DEBUB WELLO	KALU	Fontenina 15km from Kombolcha onthewayto Harbu	10-58-17-N	39-46-40-E	1580
110	239196	Accession	Amara	DEBUB WELLO	KALU	Fontenina 15km from Kombolcha onthewayto Harbu	10-58-17-N	39-46-40-E	1580
111	239197	Accession	Amara	DEBUB WELLO	KALU	Fontenina 15km from Kombolcha onthewayto Harbu	10-58-17-N	39-46-40-E	1580
112	239206	Accession	Amara	DEBUB WELLO	KALU	Fontenina 15km from kombolcha onthewayto Harbu	10-58-17-N	39-46-40-E	1580
113	239217	Accession	Amara	DEBUB WELLO	KALU	Fontenina 15km from Kombolcha onthewayto Harbu	10-58-17-N	39-46-40-E	1580
114	239227/114	Accession	Amara	DEBUB WELLO	KALU	Fontenina 15km from Kombolcha onthewayto Harbu	10-58-17-N	39-46-40-E	1580
115	239225	Accession	Amara	DEBUB WELLO	KALU	Fontenina 15km from Kombolcha onthewayto Harbu	10-58-17-N	39-46-40-E	1580
116	69248	Accession	Amara	DEBUB WELLO	KUTABER	About 71km from Dese on the way to Wegel Tena	11-31-00-N	39-15-00-E	1870
117	239195	Accession	Amara	DEBUB WELLO	KALU	Fontenina 15km from Kombolcha	10-58-17-N	39-46-40-E	1580
118	239209	Accession	Amara	SEMEN SHEWA	EFRATANA GIDIM	Layingaw Ataye 111km from Kombolcha onthewayto Efeson(Ataye)	10-21-09-N	39-56-72-E	1420
119	239210	Accession	Amara	SEMEN SHEWA	EFRATANA GIDIM	Layingaw Ataye 111km from Kombolcha onthewayto Efeson	10-21-09-N	39-56-72-E	1420
120	239212	Accession	Amara	SEMEN SHEWA	EFRATANA GIDIM	Layingaw Ataye 111km from Kombolcha onthewayto Efeson	10-21-09-N	39-56-72-E	1420
121	239214	Accession	Amara	SEMEN SHEWA	EFRATANA GIDIM	Layignaw Ataye 111km from Kombolcha onthewayto Efeson	10-21-09-N	39-56-72-E	1420
122	239219	Accession	Amara	OROMIYA	BATI	Bati 3km from Bati onthewayto Kuni VillageN.sideof Bati town	11-12-44-N	40-00-96-E	1670
123	239215	Accession	Amara	SEMEN SHEWA	EFRATANA GIDIM	Layingaw Ataye 111km from Kombolcha onthewayto Efeson	10-21-09-N	39-56-72-E	1420
124	239240	Accession	Amara	SEMEN WELLO	HABRU	Kure 27km from Woldiya onthewayto Alale Sulula	11-50-03-N	39-45-97-E	1510
125	239249	Accession	Amara	SEMEN WELLO	MEKET	BereBeyi(YedikulawGiorgies)55kmfromLalibelaonthewaytoGashena	11-43-65-N	38-55-73-E	2320
126	238434	Accession	Amara	SEMEN GONDAR	LAY ARMACHO	Yirmegida 19km Gonder to Humera road	12-09-00-N	38-06-00-E	2100
127	238392	Accession	Tigray	MEHAKELEGNAW	ENTICHO	Ferts may 1km from the town to Adwa road	14-02-00-N	38-04-00-E	2000
128	239164	Accession	Amara	DEBUB WELLO	KALU	Fontenina 15km from Kombolcha onthewayto Harbu	10-58-33-N	39-46-20-E	1560
129	238456	Accession	Amara	MISRAK GOJAM	DEJEN	Gelgele 75km Debre markos to Addis Ababa road	10-02-00-N	38-02-00-E	2250
130	237043	Accession	Amara	SEMEN SHEWA	MINJARNA SHENKORA	Ambi Meskeya, 6Km from the town of Arerete	08-50-00-N	39-20-00-E	1690
131	237044	Accession	Amara	SEMEN SHEWA	MINJARNA SHENKORA	Ambi Meskeya, 5Km from the town of Arerete	08-50-00-N	39-20-00-E	1700
132	237045	Accession	Amara	SEMEN SHEWA	MINJARNA SHENKORA	Kserro, 8Km from shenkora to north side	09-30-00-N	39-20-00-E	2020
133	238386	Accession	Tigray	MEHAKELEGNAW	LAELAY MAYCHEW	Bought from the Axum Tsiyon at Axum	14-04-00-N	38-05-00-E
134	226046	Accession	Amara	OROMIYA	BATI	Birra-2.5km, W.of the town (Bati town)	11-12-00-N	40-00-00-E	1660
135	223576	Accession	Oromiya	MISRAK SHEWA	SHASHEMENE	Illu,4km Shashemene to Alaba	07-13-00-N	38-34-00-E	1860
136	226057	Accession	Amara	DEBUB WELLO	KELALA	Kalad-30km, M.Selam on the way to Akesta	10-37-00-N	38-48-00-E	2450
137	226066	Accession	Amara	DEBUB GONDAR	ESTE	Shembkoch 31km, Mekane Selam to Koma Rd.	11-28-00-N	38-11-00-E	2520
138	229832	Accession	Benishangul & Gumuz	METEKEL	MANDURA	Edida village No2	11-04-00-N	36-33-00-E	1300
139	223587	Accession	SNNP	GURAGE	SODO	Tuka,135km Shashemene to Adis Abeba	08-16-00-N	38-54-00-E	1700
140	226062	Accession	Amara	DEBUB WELLO	DEBRESINA	Kafi-8km, Mekane Selam to Akesta Rd.	10-46-00-N	38-48-00-E	2535
141	27913	Accession	SNNP	BENCH MAJI	DEBUB BENCH	Warka	06-52-27-N	35-32-08-E	1775
142	226072	Accession	Amara	DEBUB GONDAR	ESTE	Shimie 38km, Mekane Eyesus to Gara Gedu Rd.	11-25-00-N	37-57-00-E	2360
143	226074	Accession	Amara	SEMEN GONDAR	DEMBIA	24km, Gonder to Kolla Diba Rd.	12-30-00-N	37-24-00-E	1905
144	226050	Accession	Amara	DEBUB WELLO	DEBRESINA	Legesambo-9km, N.W. of M.Selame town	10-47-00-N	38-41-00-E	2445
145	69305	Accession	Amara	DEBUB GONDAR	KEMEKEM	13km to Debre Tabor fron Junction with Gonder road	11-55-00-N	37-47-00-E	2030
146	69307	Accession	Amara	SEMEN GONDAR	DEBARK	Misha, 36km from Adi Arkay to Debark	13-21-00-N	37-54-00-E	1480
147	69310	Accession	Amara	SEMEN GONDAR	DEBARK	45km from Adi Araky to Debark	13-20-00-N	37-52-00-E	1380
148	69343	Accession	Amara	MISRAK GOJAM	ENEMAY	Bichena Market	10-27-00-N	38-12-00-E	2570
149	69517	Accession	Amara	SEMEN GONDAR	GONDAR ZURIA	20km from Gonder road to Humera	12-23-00-N	37-23-00-E	2110
150	69520	Accession	Amara	SEMEN GONDAR	CHILGA	9km from Aykel road to Azezo	12-33-00-N	37-24-00-E	2200
151	69216	Accession	Amara	SEMEN WELLO	GUBA LAFTO	About 8km from Weldiya on the way to Dese	11-48-00-N	39-35-00-E	1970
152	69138	Accession	Amara	SEMEN GONDAR	ALEFA	Amistya 4 km sw of Dengel Ber (Gonder)	12-03-00-N	36-57-00-E	2060
153	69291	Accession	Amara	SEMEN SHEWA	MAFUDMEZEZO MOJANA	Keyit Market	09-57-00-N	39-51-00-E
154	69292	Accession	Amara	SEMEN SHEWA	MAFUDMEZEZO MOJANA	Keyit Market	09-57-00-N	39-51-00-E
155	70933	Accession	Amara	SEMEN SHEWA	ANKOBER	Ankober	09-35-00-N	39-44-00-E	2880
156	75284	Accession	Amara	SEMEN SHEWA	EFRATANA GIDIM	Kara Kore	10-25-00-N	39-56-00-E	1763
157	210911	Accession	Amara	SEMEN GONDAR	GONDAR ZURIA		12-27-00-N	37-22-00-E	1960
158	210945	Accession	Amara	OROMIYA	BATI		11-12-00-N	40-01-00-E	1670
159	210946	Accession	Amara	OROMIYA	BATI		11-12-00-N	40-01-00-E	1670
160	210951	Accession	Amara	SEMEN WELLO	GUBA LAFTO		11-48-00-N	39-35-00-E	1970
161	16097	Accession	Amara	DEBUB GONDAR	ADDIS ZEMEN	Taragedam 8 km from A/Zemen to E of Gonder RD	12-08-56-N	34-44-20-E	2335
162	17508	Accession	Amara	SEMEN SHEWA	KEWET	Kebele Korebere site	10-07-02-N	39-53-34-E	1250
163	17510	Accession	Amara	SEMEN SHEWA	EFRATANA GIDIM	Meka	10-20-48-N	39-54-48-E	1537
164	17513	Accession	Amara	SEMEN SHEWA	EFRATANA GIDIM	Gizaw Ager	10-27-01-N	39-56-12-E	1658
165	212541	Accession	Amara	SEMEN SHEWA	SIYADEBRINA WAYU ENS	Daleta 18km away from Lemi on the way to Alem Ketema	09-54-00-N	38-54-00-E	1490
166	212546	Accession	Amara	SEMEN SHEWA	LAY BETNA TACH BET	Kum Amba 14km away from Alem Ketema on the way to Dera	10-03-00-N	38-57-00-E	1540
167	69266	Accession	Oromiya	MISRAK HARERGE	DEDER	Adem mussa from Deder on the way to soka	09-16-00-N	41-25-00-E	2200
168	17538	Accession	Amara	SEMEN SHEWA	MAFUDMEZEZO MOJANA	Kelen washa dege	09-56-34-N	39-27-14-E	2603
169	16096	Accession	Amara	SEMEN GONDAR	MAKSEGNIT	3 km from A/Zemen to Sw of Gonder	12-08-30-N	37-45-59-E	2216
170	210972	Accession	Amara	SEMEN WELLO	DAWUNTNA DELANT		11-31-00-N	39-15-00-E	1870
171	SB34	newly collected	Amhara	North wello	Kobo	Aradom	12 37 7	12.0438	1551
172	SB41	newly collected	Amhara	North wello	Kobo	Aradom	12 23 7	12.0438	1551.8
173	SB43	newly collected	Amhara	North wello	Kobo	Aradom	12 3 77	12.0438	1551.8
174	SB53	newly collected	Amhara	North wello	Kobo	Gobiye	11 58 28	11.975	1615.4
175	SB58	newly collected	Amhara	North wello	Kobo	Abora	12 6 42	12.1112	1480.3
176	SB59	newly collected	Amhara	North wello	Kobo	Abora	12 6 42	12.1117	1456.7
177	SB60	newly collected	Amhara	North wello	Kobo	Abora	12 6 42	12.1117	1488.7
178	SB74	newly collected	Amhara	south wello	Ambasel	Weyramba/Gorochefa	11 44 33	11.7426	1901.9
179	SB78	newly collected	Amhara	south wello	Ambasel	Libso	11 32 50	11.4738	1832.9
180	SB79	newly collected	Amhara	south wello	Ambasel	Libso	11 32 50	11.5474	1832.9
181	SB81	newly collected	Amhara	south wello	Ambasel	Libso	11 32 50	11.5474	1832.9
182	SB82	newly collected	Amhara	south wello	Ambasel	Libso	11 32 50	11.5474	1832.9
183	SB83	newly collected	Amhara	south wello	Ambasel	Libso	11 32 50	11.5474	1832.9
184	SB84	newly collected	Amhara	south wello	Ambasel	Libso	11 32 59	11.55	1738.6
185	SB98	newly collected	Amhara	North wello	Gubalafto	Dorogeber	11 50 59	11.8499	1603.3
186	SB100	newly collected	Amhara	North wello	Gubalafto	Sanka	11 53 19	11.8888	1896.1
187	SB101	newly collected	Amhara	North wello	Gubalafto	Sanka	11 53 33	11.8925	1892.8
188	SB58/SB102	newly collected	Amhara	North wello	Kobo	Abora	12 6 42	12.1112	1480.3
189	SB103	newly collected	Amhara	North wello	Gubalafto	Sanka	11 53 30	11.8917	1907.3
190	SB104	newly collected	Amhara	North wello	Gubalafto	Sanka	11 53 33	11.8925	1892.8
191	sb11	newly collected	Tigray	souther Tigray	Raya Azebo	Hijira	12 45 17	12.755	1738.9
192	SB106	newly collected	Amhara	North wello	Gubalafto	Sanka	11 53 33	11.8925	1892.8
193	SB107	newly collected	Amhara	North wello	Gubalafto	Sanka	11 53 32	11.8924	1899.2
194	SB25	newly collected	Tigray	souther Tigray	Raya Azebo	Tsegam	12 48 17	12.8048	1831.9
195	SB109	newly collected	Amhara	North wello	Gubalafto	Sanka	11 53 32	11.8924	1899.2
196	SB110	newly collected	Amhara	North wello	Gubalafto	Sanka	11 53 18	11.8884	1837.3
197	SB113	newly collected	Amhara	North wello	Gubalafto	Harbu	10 56 23	10.9397	1538
198	SB118	newly collected	Amhara	North wello	Gubalafto	Bedenu	10 53 0	10.8835	1469.5
199	SB119	newly collected	Amhara	North wello	Gubalafto	Bedenu	10 53 9	10.8859	1473.2
200	SB120	newly collected	Amhara	North wello	Gubalafto	Bedenu	10 53 5	10.8848	1492.2
201	SB122	newly collected	Amhara	North wello	Gubalafto	Bedenu	10 53 0	10.8835	1469.5
202	SB123	newly collected	Amhara	North wello	Gubalafto	Bedenu	10 53 9	10.8859	1473.2
203	SB124	newly collected	Amhara	North wello	Gubalafto	Bedenu	10 53 8	10.8856	1490.7
204	SB125	newly collected	Amhara	Kemisa	Jalitsemuga	Mutsifecha	10 7 13	10.1203	1156.7
205	SB127	newly collected	Amhara	Kemisa	Jalitsemuga	Mutsifecha	10 8 5	10.1348	1193.5
206	SB128	newly collected	Amhara	Kemisa	Jalitsemuga	Mutsifecha	10 75 6	10.1324	1190
207	sb30	newly collected	Tigray	souther Tigray	Raya Azebo	Tsegam	12 47 43	12.7954	1807.5
208	SB130	newly collected	Amhara	Kemisa	Jalitsemuga	Mutsifecha	10 9 55	10.1651	1271.9
209	16168	accession	Oromiya	MISRAK WELLEGA	GUBA SEYO	Gambella Tene kebele 2 km from Ano on the way to Bako turn	09-01-05-N	37-00-36-E	1614
210	239152	accession	Amara	DEBUB WELLO	KALU	Fontenina 15km from Kombolcha onthewayto Kalu	10-58-33-N	39-46-20-E	1560
211	241288	accession	Oromiya	MIRAB HARERGE	MIESO	Belbela 16 km from Mulu to Oltane	09-17-32-N	40-50-55-E	1220
212	241689	accession	Oromiya	MIRAB HARERGE	MIESO	Assebot dedoniny Western Harerge 5 km away from main rd.	07-17-29-N	38-22-98-E	1490
213	241691	accession	Oromiya	MIRAB HARERGE	MIESO	Assebot, 5 km S.West of the main rd. to Asebe Teferi town	07-17-29-N	38-22-99-E	1490
214	9137	accession	Oromiya	MISRAK HARERGE	HARO MAYA	Gende Sherife karid Melka kebele 12 km from Haramaya town	09-15-04-N	42-02-02-E	1851
215	9142	accession	Oromiya	MISRAK HARERGE	GORO GUTU	Gende Ail	09-23-58-N	41-16-55-E	1626
216	9160	accession	Oromiya	MISRAK HARERGE	META	Gende Suro Hakebas kebele 21 km from Cherenko town	09-25-55-N	41-34-47-E	2033
217	15823	accession	Oromiya	ARSSI	DODOTANA SIRE	Huhuca	08-17-57-N	39-19-27-E	1680
218	15836	accession	Harari	HARAR	DERATEYARA	Gende Yesuf Ali Aboker Mufi kebele about 1 km north of Harar	09-20-17-N	42-06-22-E	2037
219	15888	accession	Oromiya	MIRAB HARERGE	TULO	Gende MinjareTerkamfata kebele about 8km N.W of Hirina town	09-10-60-N	41-05-17-E	1985
220	15909	accession	Oromiya	MIRAB HARERGE	HABRO		08-49-10-N	40-30-09-E	1796
221	15914	accession	Oromiya	MIRAB HARERGE	GEMACHIS		08-56-29-N	40-50-17-E	1976
222	19626	accession	Tigray	MEHAKELEGNAW	MEREB LEHE	Mihuqnan	14-19-28-N	38-57-10-E	1946
223	15946	accession	Oromiya	MIRAB HARERGE	MIESO		09-10-00-N	40-42-19-E	1516
224	16119	accession	Oromiya	MISRAK WELLEGA	BONEBA BASHE	Gele Gure kebele Hidiguye 12 km from Billo North East direct	08-56-00-N	37-03-59-E	1681
225	15953	accession	Oromiya	MIRAB HARERGE	GEMACHIS		08-56-49-N	40-50-26-E	1919
226	16154	accession	Oromiya	MISRAK WELLEGA	SASIGA	Horo wata amesteqna 24 km from Sasiga north direction	09-29-40-N	36-23-52-E	1396
227	19620	accession	Tigray	MEHAKELEGNAW	MEREB LEHE	Rama	14-17-43-N	38-57-38-E	1955
228	16171	accession	Oromiya	MIRAB WELLEGA	MANA SIBU	10 km from Mendi on the way to Bambasi tuen to the left for	09-57-58-N	35-00-36-E	1639
229	16185	accession	Oromiya	MIRAB WELLEGA	HAWA GELAN	Meda Telila 20 km from Hawa Gula on the way to Nekemete	08-39-28-N	35-00-57-E	1344
230	69034	accession	Oromiya	ARSSI	MERTI	Abdo, 10km Abomsa to Arboye	08-23-00-N	39-44-00-E	2275
231	69039	accession	Oromiya	ARSSI	CHOLE	Chisa	08-01-00-N	39-50-00-E	2660
232	69229	accession	Oromiya	MIRAB HARERGE	CHIRO	3km from Asbe Teferi on the way to Jifara	09-04-00-N	40-50-00-E	1710
233	69230	accession	Oromiya	MIRAB HARERGE	CHIRO	5km from Asbe Teferi on the way to Jifara	09-06-00-N	40-49-00-E	1760
234	69234	accession	Oromiya	MIRAB HARERGE	CHIRO	About 3km from Jifara on the way to Asebot on the write side	09-03-00-N	40-44-00-E	1840
235	69236	accession	Oromiya	MIRAB HARERGE	DOBA	About 11km from Jifara on the way to Asebot	09-04-00-N	40-42-00-E	1640
236	69237	accession	Oromiya	MIRAB HARERGE	MIESO	About 11km from Jifara on the way to Asebot	09-04-00-N	40-42-00-E	1640
237	69238	accession	Oromiya	MIRAB HARERGE	DOBA	About 3km from Asebot on the way to Asebot Mountain	09-14-00-N	40-37-00-E	1470
238	27907	accession	SNNP	BENCH MAJI	GURARA FARDA	Ashawa Dagat 19km from Biztu town on south west	06-46-50-N	35-12-14-E	1367
239	69227	accession	Oromiya	MIRAB HARERGE	CHIRO	1km from Asbe Teferi on the way to Jifara	09-05-00-N	40-51-00-E	1750
240	69261	accession	Oromiya	MIRAB HARERGE	TULO	Dagach Daud on the way to Diredawa Near to Dabasso	09-09-00-N	41-02-00-E	2190
241	69264	accession	Oromiya	MIRAB HARERGE	TULO	Hirn near Hirna town on the way to Diredawa	09-13-00-N	41-07-00-E	1900
242	69265	accession	Oromiya	MIRAB HARERGE	DOBA	Doba town	09-17-00-N	41-05-00-E	1965
243	69311	accession	SNNP	SEMEN OMO	BOREDA ABAYA	7km to kerda from junction with assela bokegi road	07-50-00-N	39-06-00-E	2450
244	69284	accession	Oromiya	MIRAB WELLEGA	GAWO DALE	Kebe Market	08-59-00-N	34-58-00-E
245	17517	accession	Oromiya	MIRAB SHEWA	BAKO	Slilue	08-50-02-N	37-19-32-E	1760
246	69344	accession	Oromiya	SEMEN SHEWA	WARA JARSO	41km away from Dejen on the way to Addis Near Goha Tsion	10-01-00-N	38-14-00-E	2540
247	69503	accession	SNNP	BENCH MAJI	DIRASHE special were	65km from Arba Minch to Konso road	05-25-00-N	37-24-00-E	1250
248	69525	accession	Oromiya	MISRAK WELLEGA	NUNU KUMBA	Amaru watero Kebele 1km from Nunu to Arjo	08-47-00-N	36-39-00-E	2260
249	69528	accession	Oromiya	MIRAB WELLEGA	DALE LALO	Chanka	08-52-00-N	35-04-00-E	1480
250	69529	accession	Oromiya	MIRAB WELLEGA	DALE LALO	Chanka	08-52-00-N	35-04-00-E	1480
251	695536	accession	Oromiya	ILLUBABOR	YAYU	Laki Gaba Kebele 10km from Supe to Metu	08-27-00-N	35-38-00-E	1480
252	69540	accession	Oromiya	ILLUBABOR	BEDELE	Kerero Kebele 2km to rigth of Bedele to Jima road	08-21-00-N	36-21-00-E	1900
253	212542	accession	Amara	SEMEN SHEWA	LAY BETNA TACH BET	Ateberibir, 27km Lemi to Alem Ketema	09-56-00-N	38-54-00-E	1580
254	210957	accession	Oromiya	MIRAB HARERGE	CHIRO		09-05-00-N	40-51-00-E	1750
255	69544	accession	Oromiya	JIMMA	LIMU SEKA	Atroterera Kebele 15km from Seka to Shebe	07-33-00-N	36-37-00-E	1860
256	210955	accession	Oromiya	MIRAB HARERGE	CHIRO		09-05-00-N	40-51-00-E	1750
257	210922	accession	SNNP	SEMEN OMO	BONKE		05-25-00-N	37-24-00-E	1150
258	210958	accession	Oromiya	MIRAB HARERGE	CHIRO		09-05-00-N	40-51-00-E	1750
259	237308	accession	Tigray	MIRABAWI	TAHTAY KORARO	Tsambla, 44km. indaslase to shire and Goder	14-00-00-N	38-00-00-E	1520
260	210976	accession	Oromiya	MIRAB HARERGE	TULO		09-09-00-N	41-02-00-E	2190
261	210981	accession	Oromiya	MIRAB HARERGE	TULO		09-13-00-N	41-07-00-E	1900
262	223504	accession	Oromiya	MISRAK WELLEGA	SIBU SIRE	Cherie,43km Bako to Nekemte	09-21-00-N	36-38-00-E	1830
263	223513	accession	Oromiya	MISRAK WELLEGA	DIGA LEKA	Efo, 15km Nekemte to Gimbi	09-02-00-N	36-26-00-E	2100
264	223517	accession	Oromiya	MISRAK WELLEGA	DIGA LEKA	Arjo, 42km Nekemte to Gimbi	09-02-00-N	36-14-00-E	1390
265	223554	accession	Oromiya	ILLUBABOR	DEDESA	Derebo,63km Bedelle to Agaro	08-04-00-N	36-27-00-E	1610
266	223561	accession	Oromiya	JIMMA	SOKORU	Kumbi	08-08-00-N	37-30-00-E	1880
267	223575	accession	Oromiya	MISRAK SHEWA	SHASHEMENE	Illu,4km Shashemene to Alaba	07-13-00-N	38-34-00-E	1860
268	223578	accession	Oromiya	MISRAK SHEWA	SHASHEMENE	Bura,15km Shashemene to Alaba	07-15-00-N	38-29-00-E	1700
269	223579	accession	Oromiya	MISRAK SHEWA	SHASHEMENE	Silicha,6km Shashemene to Adis Abeba	07-14-00-N	38-38-00-E	1900
270	223581	accession	Oromiya	MISRAK SHEWA	ARSI NEGELE	Arsi Negele ,25km Shashemene to Adis Abeba	07-21-00-N	38-45-00-E	1930
271	223582	accession	Oromiya	MISRAK SHEWA	ARSI NEGELE	Arsi Negele,25km Shashemene to Adis Abeba	07-21-00-N	38-45-00-E	1930
272	223585	accession	Oromiya	MISRAK SHEWA	DUGDA BORA	131km Shashemene to Adis Abeba	08-13-00-N	38-52-00-E	1720
273	238264	accession	Oromiya	MISRAK HARERGE	FEDIS	Gemde Ere 15 km from Harer town to Boko/Fedis	09-12-14-N	42-04-72-E	1850
274	210953	accession	Amara	DEBUB WELLO	KALU		11-02-00-N	39-45-00-E	1830
275	236767	accession	Oromiya	MISRAK HARERGE	HARO MAYA	Gende shura 10 km from Adele to Bedeno	09-21-13-N	41-54-59-E	1950
276	239122	accession	Dire Dawa provisiona	DIRE DAWA	DIRE DAWA	Dujuma 21km from DireDawa onthewayto Wahil	09-30-26-N	41-46-13-E	1540
277	241278	accession	Oromiya	MISRAK HARERGE	BEDENO	Alituro 17 km from Bedeno to Genemi	08-59-15-N	41-34-46-E	1680
278	241279	accession	Oromiya	MISRAK HARERGE	BEDENO	Gende Sedik 26 km from Bedeno to Genemi	09-54-85-N	41-34-62-E	1560
279	241280	accession	Oromiya	MISRAK HARERGE	GOLA ODANA MEYUMULLU	Gende Tole 28km from Bedeno to Burka	09-53-97-N	41-34-39-E	1550
280	241281	accession	Oromiya	MISRAK HARERGE	GOLA ODANA MEYUMULLU	Gende Beku 29km from Bedenoto Burka	09-53-39-N	41-34-68-E	1510
281	223586	accession	Oromiya	MISRAK SHEWA	DUGDA BORA	130km Shashemene to Adis Abeba	08-13-00-N	38-52-00-E	1720
282	236730	accession	Oromiya	MIRAB SHEWA	GEDO	Gedo Gurra 10km From Gedo to Ambo	08-59-00-N	37-28-00-E	2100
283	236732	accession	Oromiya	MIRAB SHEWA	WONCHI	Wenchi Fitte Watto 45km Ambo-Weliso	08-48-00-N	37-54-00-E	2400
284	238417	accession	Tigray	MIRABAWI	MEDEBAY ZANA	Zana market	14-05-00-N	38-04-00-E
285	236734	accession	Oromiya	MIRAB SHEWA	WONCHI	Wonchi Limon Keklo 10km Chito-Amay	08-48-00-N	37-54-00-E	2100
286	237038	accession	Oromiya	ARSSI	HITOSA	Baddusa wedeha, 16Km from RD to Itaye	08-09-00-N	39-10-00-E	2160
287	237039	accession	Oromiya	ARSSI	HITOSA	Horuta gobeya 12Km from town to Horuta	08-09-00-N	39-21-00-E	2340
288	237040	accession	Oromiya	ARSSI	DODOTANA SIRE	Dera Haro Adi 19Km from Itaye to SouthMeka Mariam, 6Km from	08-70-00-N	39-20-00-E	2650
289	69232	accession	Oromiya	MIRAB HARERGE	CHIRO	About 12km from Asbe Teferi on the way to Jifara	09-05-00-N	40-48-00-E	2090
290	241185	accession	Oromiya	MIRAB HARERGE	CHIRO	Ilile Kutir 08 3 km from Asebe Teferi to Mieso	09-06-30-N	40-50-45-E	1600
291	239151	accession	Amara	DEBUB WELLO	KALU	Fontenina 15km from Kombolcha onthewayto Harbu	10-58-33-N	39-46-20-E	1560
292	241187	accession	Oromiya	MIRAB HARERGE	CHIRO	Kiliso 3 km from Asebe Teferi to Bedessa	09-03-90-N	40-51-86-E	1750
293	241189	accession	Oromiya	MIRAB HARERGE	CHIRO	04 kebele 8 km from Asebe Teferi to bedessa	09-03-16-N	40-54-31-E	2000
294	241239	accession	Oromiya	MISRAK HARERGE	KERSA	Lencha/Kalu 17 km from Dengego to Kulubi	09-26-35-N	41-47-30-E
295	241241	accession	Oromiya	MISRAK HARERGE	KERSA	Gende kebira 1 km from weter to kulubi	09-21-99-N	41-46-22-E	1940
296	241196	accession	Oromiya	MIRAB HARERGE	DAROLEBU	Ibrahim Adem village 1.5 km from Mechara to Bedessa	08-36-56-N	40-19-79-E	1720
297	241197	accession	Oromiya	MIRAB HARERGE	DAROLEBU	Gilbo 40 Kutire 5 km from Mechara to Bedessa	08-37-79-N	40-19-78-E	1720
298	239222	accession	Amara	DEBUB WELLO	KALU	Fontenina 15km from Kombolcha onthewayto Harbu	10-58-17-N	39-46-40-E	1580
299	241201	accession	Oromiya	MIRAB HARERGE	HABRO	Sore kutir 7 23km from Bedesa to Mechara	08-50-17-N	40-35-23-E	1670
300	237029	accession	Oromiya	ARSSI	MUNESA	Feti second, 34Km from the town of Kersa to South	07-30-00-N	39-05-00-E	2390
301	239761	accession	Somali	JIGJIGA	JIGJIGA	Gende kiltu 3 km from Harere town to Fedis	09-17-19-N	42-06-43-E	1900
302	241207	accession	Oromiya	MIRAB HARERGE	CHIRO	Welatane 11km from Bedasa junction to Hirna	09-06-78-N	40-58-34-E
303	241208	accession	Oromiya	MIRAB HARERGE	TULO	Oda kebena 18 km from Bedesa junction to Hirna	09-08-83-N	41-01-29-E	2130
304	239183	accession	Amara	DEBUB WELLO	KALU	Fontenina 15km from Kombolcha onthewayto Harbu	10-58-33-N	39-46-20-E	1560
305	239227/305	accession	Amara	DEBUB WELLO	KALU	Fontenina 15km from Kombolcha onthewayto Harbu	10-58-17-N	39-46-40-E	1580
306	210965	accession	Oromiya	MIRAB HARERGE	CHIRO		09-04-00-N	40-42-00-E	1640
307	69171	accession	SNNP	SEMEN OMO	DAMOT GALE	26km Sodo to Sheshemena	06-59-00-N	37-53-00-E	2050
308	241233	accession	Oromiya	MISRAK HARERGE	DEDER	Gende Adem Ererro 4 km from Kobo to Kulubi	09-23-02-N	41-30-40-E	2020
309	241237	accession	Oromiya	MISRAK HARERGE	KERSA	Weji kebena 1 km from Dengego to Kulubi	09-27-24-N	41-54-77-E	2020
310	241194	accession	Oromiya	MIRAB HARERGE	DAROLEBU	Meta Gudisa 01 kebele 8 km from Mechara to Mecheta	08-34-02-N	40-18-65-E	1770
311	15934	accession	Oromiya	MIRAB HARERGE	CHIRO		09-08-19-N	40-49-25-E	1647
312	241254	accession	Somali	JIGJIGA	JIGJIGA	Harew/Beresen 10 km from Harer town to Jijiga	09-16-08-N	42-10-49-E	1540
313	241255	accession	Somali	JIGJIGA	JIGJIGA	Gende Kalu 11 km from Harer town to Jijiga	09-16-01-N	42-10-10-E	1520
314	241258	accession	Somali	JIGJIGA	JIGJIGA	Denbesili 20 km from Jijiga town to Chinaksen	09-28-19-N	42-40-54-E	1840
315	240759	accession	Somali	JIGJIGA	JIGJIGA	Dagdire 26 km from Jijiga town to Chinaksen	09-29-92-N	42-37-75-E	1900
316	239191	accession	Amara	DEBUB WELLO	KALU	Fontenina 15km from Kombolcha onthewayto Harbu	10-58-33-N	39-46-20-E	1560
317	239262	accession	Somali	JIGJIGA	JIGJIGA	Obradish 5 km from Harere town to Boko/Fedis	09-16-41-N	42-06-06-E	1880
318	223505	accession	Oromiya	MISRAK WELLEGA	SIBU SIRE	Cherie,43km Bako to Nekemte	09-02-00-N	36-38-00-E	1830
319	225832	accession	SNNP	SEMEN OMO	GOFA ZURIA	Bwlki	06-18-00-N	36-54-00-E	2270
320	19628	accession	Tigray	MEHAKELEGNAW	MEREB LEHE	Mihuqnan	14-19-10-N	38-57-8 -E	1952
321	B35	Improved varieties	Improved	Improved	Improved
322	Melkam	Improved varieties	Improved	Improved	Improved
323	Argiti	Improved varieties	Improved	Improved	Improved
324	ESH-1	Improved varieties	Improved	Improved	Improved
