# Supplementary material for: Genome-wide analyses using multi-locus models revealed marker-trait associations for major agronomic traits in Sorghum bicolor
Source: Front Plant Sci. 2022 Oct 7;13:999692. doi: 10.3389/fpls.2022.999692 (PMC9585286; doi:10.3389/fpls.2022.999692)
Supplement: Supplementary file 5 [file Table_2.xlsx]

## Sheet: Sheet1
Supplementary Table 2 Description of the experimental sites
Environment	Distance from Addis Ababa (km)	Region	District	Annual rainfall (mm)	Soil type	Minimum-Maximum temperature	Longitude	Latitude	Altitude meter above sea leavel
Melkassa	117	Oromia	Adama	763	Andosol	14-28.4°C	39°21'E	8°24'N	1550
Mehoni	807	Tigray	Raya Azebo	750	Aluvisols	18-25°C	39°37'E	8°41'N	1574
Mieso	297	Oromia	Mieso	570	Vertisol	14-34°C	7°31'E	12°9'N	1470
