# Supplementary material for: Genome-wide analyses using multi-locus models revealed marker-trait associations for major agronomic traits in Sorghum bicolor
Source: Front Plant Sci. 2022 Oct 7;13:999692. doi: 10.3389/fpls.2022.999692 (PMC9585286; doi:10.3389/fpls.2022.999692)
Supplement: Supplementary file 6 [file Table_3.xlsx]

## Sheet: Sheet1
Supplementary Table 3 Description of traits analyzed in this study
Traits	Description
Days to flowering (DTF)	The number of days from planting to 50% flowering of the plants on a plot
Panicle length (PALH)	The length of the panicle from the base to the tip of the panicle
Panicle width (PAWD)	The width of the panicle at its widest section
Plant height (PH)	The height of the plant from the ground up to the tip of the panicle
Panicle weight (PAWT)	Measured as the weight of un-threshed panicle.
Grain yield (GY)	The weight of seeds threshed from individual panicle per plant
