# Supplementary material for: Genome-wide analyses using multi-locus models revealed marker-trait associations for major agronomic traits in Sorghum bicolor
Source: Front Plant Sci. 2022 Oct 7;13:999692. doi: 10.3389/fpls.2022.999692 (PMC9585286; doi:10.3389/fpls.2022.999692)
Supplement: Supplementary file 7 [file Table_4.xlsx]

## Sheet: Sheet1
Supplementary Table 4 Linkage disequilibrium (LD) analyses among SNP marker pairs for each chromosome which showed the relationship between average r2 values and physical distances
Range physical distance	Chr 1	chr 2	chr 3	Chr 4	Chr 5	Chr 6	Chr 7	Chr 8	Chr 9	Chr 10	average
<1 kb	0.6818	0.822549	0.867532	0.606371	0.722454	0.822084	0.988763	0.794334	0.74843	0.792784	0.78471
1-10 kb	0.775621	0.543298	0.517026	0.581629	0.48629	0.695393	0.601677	0.590486	0.641709	0.526384	0.595951
10-20 kb	0.494175	0.542655	0.409383	0.425996	0.459038	0.520746	0.269415	0.267057	0.47856	0.393345	0.426037
20-30 kb	0.363622	0.461222	0.197483	0.250354	0.223935	0.275109	0.312414	0.330106	0.498638	0.319905	0.323279
30-50 kb	0.282098	0.206895	0.268377	0.215453	0.187911	0.274849	0.146944	0.194023	0.320731	0.236561	0.233384
50-100 kb	0.217764	0.248677	0.183275	0.18377	0.163027	0.210688	0.157102	0.111753	0.204889	0.199476	0.188042
100 kb-1 Mb	0.148612	0.141754	0.123001	0.102477	0.0988811	0.125369	0.0985138	0.109032	0.106039	0.114443	0.116812
1-10 Mb	0.0987224	0.103191	0.100679	0.0943372	0.0805366	0.0994737	0.0882985	0.0995376	0.0949149	0.0965555	0.0956247
>10 Mb	0.0852003	0.0656368	0.0754061	0.143801	0.0784695	0.120614	0.0962389	0.177657	0.0912197	0.093557	0.10278
Average	0.11	0.11	0.11	0.11	0.09	0.11	0.1	0.12	0.11	0.11	0.108
