# Supplementary material for: Genome-wide analyses using multi-locus models revealed marker-trait associations for major agronomic traits in Sorghum bicolor
Source: Front Plant Sci. 2022 Oct 7;13:999692. doi: 10.3389/fpls.2022.999692 (PMC9585286; doi:10.3389/fpls.2022.999692)
Supplement: Supplementary file 8 [file Table_5.xlsx]

## Sheet: FUNCTION
Supplementary Table 5 Details of candidate genes associated with significant marker trait associations , its annotated function and GO terms that mapped into sorghum phytozom .
Traits	SNP names new	SNP name_old	Consequence Type	Positions	Alleles	Chromosomes	gene name	Gene ID	Map position	Description
DTF	sbi318688	snp_sb042060183185	missense variant	8066218	G/A	1	Sobic.001G105400	SORBI_3001G105400	8063175-8066759	Tetratricopeptide repeat (TPR)-like superfamily protein, PPR repeat containing protein
	sbi982537	snp_sb042060202992	missense variant	22275540	G/T	1	Sobic.001G230700	SORBI_3001G230700	22272038-22276049	RING finger and CHY zinc finger domain-containing protein 1
	sbi4023260	snp_sb042060304638	missense variant	13293723	G/C	2	Sobic.002G109300	SORBI_3002G109300	13284670-13294748	white-brown complex homolog protein 11
	sbi10226120	snp_sb042060421455	missense variant	56322246	A/G	3	Sobic.003G226700	SORBI_3003G226700	56319950-56323993	ATP binding microtubule motor family protein, kinesin motor domain containing protein
	sbi10372954	snp_sb042060426592	missense variant	59472033	T/C	3	Sobic.003G256700	SORBI_3003G256700	59471667-59473922	expressed protein
	sbi10438246	snp_sb042060429232	missense variant	60811994	C/A	3	Sobic.003G271700	SORBI_3003G271700	60811295-60813528	Protein of unknown function
	sbi17364528	snp_sb042060593711	missense variant	61608548	T/G	5	Sobic.005G147700	SORBI_3005G147700	61608003-61609275	Protein of unknown function
	sbi17966906	snp_sb042060620197	NA	1001235	C/A	6	Sobic.006G006500	SORBI_3006G006500	999869-1005127	MBTB51 - Bric-a-Brac, Tramtrack, Broad Complex BTB domain with Meprin and TRAF Homology MATH domain, expressed
		snp_sb001000704585	missense variant	48682625	A/T	6	Sobic.006G120000	SORBI_3006G120000	48681830-48684583	Phototropic-responsive NPH3 family protein
		snp_sb042060813825	NA	39653062	A/G	7	Sobic.007G109800	SORBI_3007G109800	39655862-39656846	Seed maturation protein, late embryogenesis abundant protein D-34
	sbi24678469	snp_sb042060867682b	missense variant	5242533	C/G	8	Sobic.008G052000	SORBI_3008G052000	5237490-5243029	fatty acid amide hydrolase, amidase family protein
	sbi30754782	snp_sb001001055272	missense variant	9494280	G/T	10	Sobic.010G102100	SORBI_3010G102100	9493943-9494536	Protein of unknown function
PH	sbi62970	snp_sb001000002532	NA	1495213	C/T	1	Sobic.001G017500	SORBI_3001G017500	1495068-1497208	hydroxysteroid dehydrogenase, oxidoreductase, short chain dehydrogenase
	sbi194467	snp_sb042060176733	missense variant	4778713	G/A	1	Sobic.001G063700	SORBI_3001G063700	4776697-4785402	expressed protein
	sbi7769289	snp_sb042060379940	NA	10836535	C/T	3	Sobic.003G119600	SORBI_3003G119600	10833175-10838076	RING/U-box superfamily protein, zinc finger, C3HC4 type domain containing protein, expressed
	sbi7901589	snp_sb042060385209	missense variant	13494213	A/G	3	Sobic.003G139200	SORBI_3003G139200	13494076-13494656	Protein of unknown function
	sbi13732034	snp_sb001000469722a	NA	54108806	C/T	4	Sobic.004G189200	SORBI_3004G189200	54108626-54111290	F-box domain and kelch repeat containing protein
	sbi17260778	snp_sb042060589862	NA	59844243	G/A	5	Sobic.005G141100	SORBI_3005G141100	59843574-59845795	NAD(P)-binding Rossmann-fold superfamily protein
	sbi20359577	snp_sb001000703373	missense variant	48007508	C/T	6	Sobic.006G111800	SORBI_3006G111800	48002055-48010517	ARM repeat superfamily protein
	sbi20792384	snp_sb001000719254	missense variant	57704110	G/T	6	Sobic.006G235400	SORBI_3006G235400	57699327-57707150	Protein kinase superfamily protein, ELMO/CED-12 family protein
	sbi24138103	snp_sb042060843522	NA	59997937	G/T	7	Sobic.007G165200	SORBI_3007G165200	59996143-59998135	Protein of unknown function
	sbi24291993	snp_sb042060850458	missense variant	63300346	T/C	7	Sobic.007G202000	SORBI_3007G202000	63296735-63302531	Protein of unknown function (DUF630 and DUF632), pumilio domain-containing protein
	sbi24668980	snp_sb042060867162	missense variant	5053406	G/A	8	Sobic.008G050800	SORBI_3008G050800	5051623-5055055	expressed protein
	sbi30188088	snp_sb042061028714	NA	56601353	C/G	9	Sobic.009G223500	SORBI_3009G223500	56601555-56606204	F-box family protein
	sbi30546176	snp_sb001001045903	missense variant	5270775	C/T	10	Sobic.010G066100	SORBI_3010G066100	5269105-5273618	Phototropic-responsive NPH3 family protein
	sbi30645260	snp_sb001001049696	missense variant	7303004	A/G	10	Sobic.010G085400	SORBI_3010G085400	7299379-7306909	K-box region and MADS-box transcription factor family protein
PALH	sbi3208134	snp_sb042060274617	NA	78277352	C/T	1	Sobic.001G516100	SORBI_3001G516100	78276486-78280781	BR-signaling kinase 1, protein kinase family protein
	sbi7353016	snp_sb042060366940	missense variant	1905405	G/A	3	Sobic.003G022000	SORBI_3003G022000	1901923-1906565	Phospho-N-acetylmuramoyl-pentapeptide-transferase / UDP-MurNAc-pentapeptide phosphotransferase
	sbi7686697	snp_sb042060376545	missense variant	9057564	A/G	3	Sobic.003G102100	SORBI_3003G102100	9056912-9060628	Plant protein of unknown function
	sbi21359653	snp_sb042060770742	missense variant	8646573	A/G	7	Sobic.007G075200	SORBI_3007G075200	8641937-8647431	AICARFT/IMPCHase bienzyme family protein, bifunctional purine biosynthesis protein purH
	sbi24678469	snp_sb042060867682b	missense variant	5242533	C/G	8	Sobic.008G052000	SORBI_3008G052000	5237490-5243029	fatty acid amide hydrolase, amidase family protein
	sbi30118348	snp_sb043062581973	NA	54963433	T/A	9	Sobic.009G199900	SORBI_3009G199900	54961462-54963786	PEBP (phosphatidylethanolamine-binding protein) family protein
	sbi30169733	snp_sb042061027559	missense variant	56240567	A/T	9	Sobic.009G218450	SORBI_3009G218450	56227455-56241125	P-glycoprotein 11, MDR-like ABC transporter
PAWD	sbi2029574	snp_sb042060232637	missense variant	52905292	G/T	1	Sobic.001G273500	SORBI_3001G273500	52903185-52907096	Protein kinase family protein with leucine-rich repeat domain
	sbi2393610	snp_sb001000091545	NA	59685990	A/T	1	Sobic.001G310300	SORBI_3001G310300	59685977-59687345	glutathione S-transferase F11
	sbi3026667	snp_sb042060267285	NA	73774042	T/C	1	Sobic.001G463700	SORBI_3001G463700	73772221-73775802	Protein of unknown function
	sbi3655489	snp_sb042060289728	missense variant	6615133	A/T	2	Sobic.002G066800	SORBI_3002G066800	6601598-6616253	RNAligase
	sbi6496334	snp_sb042060347744	NA	59698705	G/T	2	NA	SORBI_3	NA	NA
	sbi8085609	snp_sb042060388502	missense variant	16868775	C/G	3	Sobic.003G154800	SORBI_3003G154800	16863625-16869610	Protein of unknown function
	sbi10162413	snp_sb042060419039	missense variant	55078201	T/C	3	Sobic.003G215900	SORBI_3003G215900	55078194-55078880	appr-1-p processing enzyme family protein
	sbi10836055	snp_sb042060441629	missense variant	70604368	T/C	3	Sobic.003G395600	SORBI_3003G395600	70601663-70609036	magnesium transporter 4
	sbi17331791	snp_sb042060591481	NA	61061450	G/C	5	Sobic.005G145400	SORBI_3005G145400	61058762-61061454	RNA-binding (RRM/RBD/RNP motifs) family protein
	sbi20777395	snp_sb001000718763	missense variant	57341190	A/G	6	Sobic.006G229100	SORBI_3006G229100	57338953-57342556	S-locus lectin protein kinase family protein
	sbi24445033	snp_sb042060857050	missense variant	1016470	G/T	8	Sobic.008G012100	SORBI_3008G012100	1014766-1019809	csAtPR5, putative, expressed
PAWT	sbi13732034	snp_sb001000469722a	NA	54108806	C/T	4	Sobic.004G189200	SORBI_3004G189200	54108626-54111290	F-box domain and kelch repeat containing protein, expressed
	sbi17687423	snp_sb042060608425	missense variant	67739573	T/C	5	Sobic.005G194000	SORBI_3005G194000	67735155-67740798	Protein of unknown function
	sbi21079990	snp_sb042060760455	missense variant	2945057	A/G	7	Sobic.007G033500	SORBI_3007G033500	2944939-2945649	Protein of unknown function
	sbi21265823	snp_sb042060766621	missense variant	6671420	T/C	7	Sobic.007G063500	SORBI_3007G063500	6669991-6671594	Plant protein of unknown function
	sbi30583046	snp_sb001001047519c	missense variant	6047480	C/G	10	Sobic.010G074100	SORBI_3010G074100	6047416-6053415	Pentatricopeptide repeat (PPR) superfamily protein
GY	sbi3833	snp_sb042060170244	missense variant	80269	T/C	1	Sobic.001G000900	SORBI_3001G000900	79159-81636
	sbi17653919	snp_sb042060606587	missense variant	67092426	G/C	5	Sobic.005G186200	SORBI_3005G186200	67090884-67093068	phospholipase A 2A
	sbi17789352	snp_sb042060613473	missense variant	69674648	G/A	5	Sobic.005G209900	SORBI_3005G209900	69672734-69675477	Protein of unknown function
		snp_sb001001045636	NA	5151950	A/G	10	NA	SORBI_3	6047416-6053415	Pentatricopeptide repeat (PPR) superfamily protein
	sbi30583046	snp_sb001001047519c	missense variant	6047480	C/G	10	Sobic.010G074100	SORBI_3010G074100	6047416-6053415	Pentatricopeptide repeat (PPR) superfamily protein

## Sheet: GO term
Supplementary Table 5 Details of candidate genes associated with significant marker trait associations and its GO terms that mapped into sorghum phytozom .
Gene name	Gene ID	GO term or PANTHER class	Name	Parent	child
Sobic.001G017500	SORBI_3001G017500	PC00092	dehydrogenase	oxidoreductase
Sobic.001G230700	SORBI_3001G230700	GO:0006511	ubiquitin-dependent protein catabolic process	modification-dependent protein catabolic process	proteasome-mediated ubiquitin-dependent protein catabolic process;ubiquitin-dependent protein catabolic process via the multivesicular body sorting pathway
Sobic.001G273500	SORBI_3001G273500	GO:0009755	hormone-mediated signaling pathway	cellular response to hormone stimulus	steroid hormone mediated signaling pathway
Sobic.001G273500	SORBI_3001G273500	GO:0005886	plasma membrane	cell periphery	intrinsic component of plasma membrane;external side of plasma membrane;plasma membrane region;leading edge membrane;plasma membrane protein complex;extrinsic component of plasma membrane;sarcolemma;cytoplasmic side of plasma membrane
Sobic.001G310300	SORBI_3001G310300	GO:0005737	cytoplasm	intracellular anatomical structure	SMN complex;endoplasmic reticulum;cell cortex;cytoplasmic vesicle;cytoplasmic microtubule;cytoplasmic region;sarcoplasmic reticulum;cytosol;cytoplasmic ribonucleoprotein granule;mitochondrion;SMN-Sm protein complex;microbody;endoplasmic reticulum-Golgi intermediate compartment;contractile fiber;perinuclear region of cytoplasm;vacuole;membrane coat;Golgi apparatus;phagophore assembly site;SNARE co…
Sobic.001G310300	SORBI_3001G310300	GO:0004364	glutathione transferase activity	transferase activity, transferring alkyl or aryl (other than methyl) groups
Sobic.001G310300	SORBI_3001G310300	PC00220	transferase	metabolite interconversion enzyme	nucleotidyltransferase;methyltransferase;acetyltransferase;transketolase;glycosyltransferase;acyltransferase;transaldolase;transaminase;kinase
Sobic.001G310300	SORBI_3001G310300	GO:0043168	anion binding	ion binding	GDP binding;carboxylic acid binding;flavin adenine dinucleotide binding;phosphatidylinositol-4,5-bisphosphate binding;purine ribonucleoside triphosphate binding
Sobic.001G310300	SORBI_3001G310300	GO:0042277	peptide binding	amide binding	signal sequence binding;amyloid-beta binding;peptide hormone binding;neuropeptide binding
Sobic.001G516100	SORBI_3001G516100	PC00167	non-receptor serine/threonine protein kinase	protein modifying enzyme
Sobic.001G516100	SORBI_3001G516100	GO:0043401	steroid hormone mediated signaling pathway	cellular response to steroid hormone stimulus	intracellular steroid hormone receptor signaling pathway
Sobic.001G516100	SORBI_3001G516100	GO:1901701	cellular response to oxygen-containing compound	cellular response to chemical stimulus	cellular response to peptide;cellular response to lipopolysaccharide;dopamine receptor signaling pathway
Sobic.002G066800	SORBI_3002G066800	PC00047	aminoacyl-tRNA synthetase	translational protein
Sobic.002G109300	SORBI_3002G109300	PC00003	ATP-binding cassette (ABC) transporter	primary active transporter
Sobic.003G022000	SORBI_3003G022000	GO:0005887	integral component of plasma membrane	integral component of membrane	integral component of synaptic membrane
Sobic.003G022000	SORBI_3003G022000	GO:0071555	cell wall organization	cell wall organization or biogenesis	plant-type cell wall organization;fungal-type cell wall organization
Sobic.003G022000	SORBI_3003G022000	PC00111	glycosyltransferase	transferase
Sobic.003G022000	SORBI_3003G022000	GO:0016772	transferase activity, transferring phosphorus-containing groups	transferase activity	kinase activity;phosphotransferase activity, alcohol group as acceptor;nucleotidyltransferase activity;phosphotransferase activity, phosphate group as acceptor
Sobic.003G022000	SORBI_3003G022000	GO:0044038	cell wall macromolecule biosynthetic process	cell wall biogenesis	peptidoglycan biosynthetic process;xylan biosynthetic process
Sobic.003G226700	SORBI_3003G226700	PC00156	microtubule binding motor protein	microtubule or microtubule-binding cytoskeletal protein
Sobic.003G395600	SORBI_3003G395600	GO:0030001	metal ion transport	cation transport	potassium ion transport;transition metal ion transport;calcium ion transport;sodium ion transport
Sobic.003G395600	SORBI_3003G395600	GO:0046873	metal ion transmembrane transporter activity	inorganic cation transmembrane transporter activity	calcium ion transmembrane transporter activity;sodium ion transmembrane transporter activity;potassium ion transmembrane transporter activity
Sobic.003G395600	SORBI_3003G395600	PC00148	RNA splicing factor	RNA processing factor
Sobic.004G189200	SORBI_3004G189200	PC00165	non-motor actin binding protein	actin or actin-binding cytoskeletal protein
Sobic.005G141100	SORBI_3005G141100	GO:0016616	oxidoreductase activity, acting on the CH-OH group of donors, NAD or NADP as acceptor	oxidoreductase activity
Sobic.005G141100	SORBI_3005G141100	PC00091	dehydratase	lyase
Sobic.005G145400	SORBI_3005G145400	PC00148	RNA splicing factor	RNA processing factor
Sobic.005G186200	SORBI_3005G186200	PC00135	isomerase	metabolite interconversion enzyme	mutase;epimerase/racemase
Sobic.005G186200	SORBI_3005G186200	GO:0004620	phospholipase activity	lipase activity	lysophospholipase activity;phospholipase C activity;phospholipase A2 activity
Sobic.005G186200	SORBI_3005G186200	GO:0052689	carboxylic ester hydrolase activity	hydrolase activity, acting on ester bonds	lysophospholipase activity;triglyceride lipase activity;phospholipase A2 activity
Sobic.006G111800	SORBI_3006G111800	GO:0005634	nucleus	intracellular membrane-bounded organelle	nuclear protein-containing complex;nuclear lumen;nuclear envelope
Sobic.006G111800	SORBI_3006G111800	GO:0016020	membrane	cellular anatomical entity	outer membrane;nuclear outer membrane-endoplasmic reticulum membrane network;plasma membrane region;extrinsic component of membrane;organelle membrane;membrane microdomain;membrane protein complex;coated membrane;intrinsic component of membrane;leaflet of membrane bilayer;respirasome;plasma membrane;photosynthetic membrane;side of membrane
Sobic.006G111800	SORBI_3006G111800	PC00166	non-motor microtubule binding protein	microtubule or microtubule-binding cytoskeletal protein
Sobic.006G229100	SORBI_3006G229100	PC00197	transmembrane signal receptor	protein class	G-protein coupled receptor;serine/threonine protein kinase receptor;tyrosine protein kinase receptor;histidine kinase receptor of two-component system
Sobic.007G075200	SORBI_3007G075200	GO:0016741	transferase activity, transferring one-carbon groups	transferase activity	methyltransferase activity
Sobic.007G075200	SORBI_3007G075200	GO:0006188	IMP biosynthetic process	IMP metabolic process
Sobic.007G075200	SORBI_3007G075200	GO:0005829	cytosol	cytoplasm	inflammasome complex;cytosolic ribosome;chaperonin-containing T-complex
Sobic.007G075200	SORBI_3007G075200	GO:0016814	hydrolase activity, acting on carbon-nitrogen (but not peptide) bonds, in cyclic amidines	hydrolase activity, acting on carbon-nitrogen (but not peptide) bonds	adenosine deaminase activity
Sobic.007G075200	SORBI_3007G075200	GO:0016741	transferase activity, transferring one-carbon groups	transferase activity	methyltransferase activity
Sobic.008G052000	SORBI_3008G052000	PC00142	ligase	metabolite interconversion enzyme
Sobic.009G199900	SORBI_3009G199900	PC00191	protease inhibitor	protein-binding activity modulator
Sobic.009G218450	SORBI_3009G218450	GO:0022804	active transmembrane transporter activity	transmembrane transporter activity	secondary active transmembrane transporter activity;active ion transmembrane transporter activity
Sobic.009G218450	SORBI_3009G218450	GO:0055085	transmembrane transport	cellular process	protein transmembrane transport;carbohydrate transmembrane transport;ion transmembrane transport;organic acid transmembrane transport;mitochondrial transmembrane transport
Sobic.009G218450	SORBI_3009G218450	PC00003	ATP-binding cassette (ABC) transporter	primary active transporter
Sobic.009G218450	SORBI_3009G218450	GO:0016887	ATP hydrolysis activity	ATP-dependent activity
Sobic.009G218450	SORBI_3009G218450	GO:0016021	integral component of membrane	intrinsic component of membrane	integral component of plasma membrane;integral component of organelle membrane;transmembrane transporter complex
Sobic.010G085400	SORBI_3010G085400	GO:0000978	RNA polymerase II cis-regulatory region sequence-specific DNA binding	cis-regulatory region sequence-specific DNA binding
Sobic.010G085400	SORBI_3010G085400	GO:0000981	DNA-binding transcription factor activity, RNA polymerase II-specific	DNA-binding transcription factor activity	DNA-binding transcription activator activity, RNA polymerase II-specific;DNA-binding transcription repressor activity, RNA polymerase II-specific
Sobic.010G085400	SORBI_3010G085400	PC00250	MADS box transcription factor	DNA-binding transcription factor
Sobic.010G085400	SORBI_3010G085400	GO:0006357	regulation of transcription by RNA polymerase II	regulation of transcription, DNA-templated	negative regulation of transcription by RNA polymerase II;positive regulation of transcription by RNA polymerase II;phosphorylation of RNA polymerase II C-terminal domain;regulation of transcription from RNA polymerase II promoter in response to stress
Sobic.010G085400	SORBI_3010G085400	GO:0006366	transcription by RNA polymerase II	transcription, DNA-templated	transcription elongation from RNA polymerase II promoter;snRNA transcription by RNA polymerase II;transcription initiation from RNA polymerase II promoter

## Sheet: CDS
Supplementary Table 5 Details of candidate genes associated with significant marker trait associations
Traits	Position	alleles	Chr	gene	CDS	Consequence Type	cDNA	Source/target codon	protein pos	source/target AA
DTF	8066218	G/A	1	Sobic.001G105400	CDS	missense variant	542	cCc/cTc	181	P/L
DTF	22275540	G/T	1	Sobic.001G230700	CDS	missense variant	1251	tGg/tTg	221	W/L
DTF	13293723	G/C	2	Sobic.002G109300	CDS	missense variant	1782	gGg/gCg	468	G/A
DTF	56322246	A/G	3	Sobic.003G226700	CDS	missense variant	1215	gAt/gGt	359	D/G
DTF	59472033	T/C	3	Sobic.003G256700	CDS	missense variant	1357	tAt/tGt	383	Y/C
DTF	60811994	C/A	3	Sobic.003G271700	CDS	missense variant	839	Gcc/Tcc	256	A/S
DTF	61608548	T/G	5	Sobic.005G147700	CDS	missense variant	414	Aca/Cca	105	T/P
DTF	1001235	C/A	6	Sobic.006G006500	not CDS	NA	NA	NA	NA	NA
DTF	48682625	A/T	6	Sobic.006G120000	CDS	missense variant	836	gcC/gcA	86	A/A
DTF	39653062	A/G	7	Sobic.007G109800	not CDS	NA	NA	NA	NA	NA
DTF	5242533	C/G	8	Sobic.008G052000	CDS	missense variant	497	gGc/gCc	129	G/A
DTF	9494280	G/T	10	Sobic.010G102100	CDS	missense variant	257	gaC/gaA	46	D/E
PH	1495213	C/T	1	Sobic.001G017500	not CDS	NA	NA	NA	NA	NA
PH	4778713	G/A	1	Sobic.001G063700	CDS	missense variant	2859	Cca/Tca	749	P/S
PH	10836535	C/T	3	Sobic.003G119600	not CDS	NA	547	aCt/aTt	17	T/I
PH	13494213	A/G	3	Sobic.003G139200	CDS	missense variant	138	aAc/aGc	8	N/S
PH	54108806	C/T	4	Sobic.004G189200	not CDS	NA	NA	NA	NA	NA
PH	59844243	G/A	5	Sobic.005G141100	not CDS	NA	NA	NA	NA	NA
PH	48007508	C/T	6	Sobic.006G111800	CDS	missense variant	1244	Gga/Aga	367	G/R
PH	57704110	G/T	6	Sobic.006G235400	CDS	missense variant	1476	Gcc/Tcc	404	A/S
PH	59997937	G/T	7	Sobic.007G165200	not CDS	NA	NA	NA	NA	NA
PH	63300346	T/C	7	Sobic.007G202000	CDS	missense variant	1657	gTg/gCg	449	V/A
PH	5053406	G/A	8	Sobic.008G050800	CDS	missense variant	586	aGc/aAc	158	S/N
PH	56601353	C/G	9	Sobic.009G223500	not CDS	NA	NA	NA	NA	NA
PH	5270775	C/T	10	Sobic.010G066100	CDS	missense variant	1186	Gtg/Atg	313	V/M
PH	7303004	A/G	10	Sobic.010G085400	CDS	missense variant	486	Ata/Gta	89	NA
PALH	78277352	C/T	1	Sobic.001G516100	not CDS	NA	NA	NA	NA	NA
PALH	1905405	G/A	3	Sobic.003G022000	CDS	missense variant	563	Ctc/Ttc	144	L/F
PALH	9057564	A/G	3	Sobic.003G102100	CDS	missense variant	1345	Ttc/Ctc	449	F/L
PALH	8646573	A/G	7	Sobic.007G075200	CDS	missense variant	1668	aAt/aGt	455	N/S
PALH	5242533	C/G	8	Sobic.008G052000	CDS	missense variant	497	gGc/gCc	129	G/A
PALH	54963433	T/A	9	Sobic.009G199900	not CDS	NA	NA	NA	NA	NA
PALH	56240567	A/T	9	Sobic.009G218450	CDS	missense variant	5137	Agt/Tgt	1713	S/C
PAWD	52905292	G/T	1	Sobic.001G273500	CDS	missense variant	2108	atG/atT	695	M/I
PAWD	59685990	A/T	1	Sobic.001G310300	not CDS	NA	NA	NA	NA	NA
PAWD	73774042	T/C	1	Sobic.001G463700	not CDS	NA	NA	NA	NA	NA
PAWD	6615133	A/T	2	Sobic.002G066800	CDS	missense variant	3203	Aac/Tac	1034	N/Y
PAWD	59698705	G/T	2	NA	not CDS	NA	NA	NA	NA	NA
PAWD	16868775	C/G	3	Sobic.003G154800	CDS	missense variant	789	gaG/gaC	263	E/D
PAWD	55078201	T/C	3	Sobic.003G215900	CDS	missense variant	8	gTg/gCg	3	V/A
PAWD	70604368	T/C	3	Sobic.003G395600	CDS	missense variant	3759	Att/Gtt	161	I/V
PAWD	61061450	G/C	5	Sobic.005G145400	not CDS	NA	NA	NA	NA	NA
PAWD	57341190	A/G	6	Sobic.006G229100	CDS	missense variant	1367	aTa/aCa	447	I/T
PAWD	1016470	G/T	8	Sobic.008G012100	CDS	missense variant	1055	Tat/Cat	180	Y/H
PAWT	54108806	C/T	4	Sobic.004G189200	not CDS	NA	NA	NA	NA	NA
PAWT	67739573	T/C	5	Sobic.005G194000	CDS	missense variant	442	Aaa/Gaa	140	K/E
PAWT	2945057	A/G	7	Sobic.007G033500	CDS	missense variant	119	tAt/tGt	40	Y/C
PAWT	6671420	T/C	7	Sobic.007G063500	CDS	missense variant	175	Att/Gtt	48	I/V
PAWT	6047480	C/G	10	Sobic.010G074100	CDS	missense variant	4373	aGa/aCa	1426	R/T
GY	80269	T/C	1	Sobic.001G000900	CDS	missense variant	1111	aTc/aCc	323	I/T
GY	67092426	G/C	5	Sobic.005G186200	CDS	missense variant	1126	Gag/Cag	318	E/Q
GY	69674648	G/A	5	Sobic.005G209900	CDS	missense variant	1915	tGc/tAc	615	C/Y
GY	5151950	A/G	10	NA	not CDS	NA	NA	NA	NA	NA
GY	6047480	C/G	10	Sobic.010G074100	CDS	missense variant	4373	aGa/aCa	1426	R/T
