# Supplementary material for: Genome-wide analyses using multi-locus models revealed marker-trait associations for major agronomic traits in Sorghum bicolor
Source: Front Plant Sci. 2022 Oct 7;13:999692. doi: 10.3389/fpls.2022.999692 (PMC9585286; doi:10.3389/fpls.2022.999692)
Supplement: Supplementary file 9 [file Table_6.xlsx]

## Sheet: DTF
Supplementary Table 6 Summary of previously published results on association mapping of days to flowering in sorghum through different markers
Trait	Chromosome	Possition in Mb	Marker type	Approch	References
DTF	1	23.1	SNP	Linkage	(Kong et al. 2018)
DTF	1	58.2	SNP	Linkage	(Kong et al. 2018)
DTF	1	21.5	SSR/AFLP	Linkage	(Ritter et al. 2008)
DTF	1	0	EST	Linkage	(Srinivas et al. 2009)
DTF	1	0	EST	Linkage	(Srinivas et al. 2009)
DTF	1	0	EST	Linkage	(Srinivas et al. 2009)
DTF	1	1	EST	Linkage	(Srinivas et al. 2009)
DTF	1	1	EST	Linkage	(Srinivas et al. 2009)
DTF	1	48.6727	EST	Linkage	(Srinivas et al. 2009)
DTF	1	50.3217	EST	Linkage	(Srinivas et al. 2009)
DTF	2	66.0439	SNP	GWAS	(Burks et al. 2015)
DTF	2	0	EST	Linkage	(Srinivas et al. 2009)
DTF	2	0	EST	Linkage	(Srinivas et al. 2009)
DTF	2	0	EST	Linkage	(Srinivas et al. 2009)
DTF	2	0	EST	Linkage	(Srinivas et al. 2009)
DTF	3	62.5	SNP	Linkage	(Kong et al. 2018)
DTF	3	0	EST	Linkage	(Srinivas et al. 2009)
DTF	3	1	EST	Linkage	(Srinivas et al. 2009)
DTF	4	60.7177	SNP	GWAS	(Burks et al. 2015)
DTF	4	64.5	SNP	Linkage	(Kong et al. 2018)
DTF	4	89.3-98.2	SSR/AFLP	Linkage	(Ritter et al. 2008)
DTF	5	6	EST	Linkage	(Srinivas et al. 2009)
DTF	5	7	EST	Linkage	(Srinivas et al. 2009)
DTF	5	51.5778	SNP	GWAS	(Zhao et al. 2016)
DTF	6	29.5548	SNP	GWAS	(Habyarimana et al. 2020)
DTF	6	56	SNP	Linkage	(Kong et al. 2018)
DTF	6	14.1345	SNP	GWAS	(Zhang et al. 2015)
DTF	6	14.1345	SNP	GWAS	(Zhang et al. 2015)
DTF	6	42.6411	SNP	GWAS	(Zhang et al. 2015)
DTF	6	42.7364	SNP	GWAS	(Zhang et al. 2015)
DTF	6	59.0104	SNP	GWAS	(Zhang et al. 2015)
DTF	6	0	EST	Linkage	(Srinivas et al. 2009)
DTF	7	51.1	SSR	GWAS	(Besufekad and Bantte 2013)
DTF	7	58.1	SSR	GWAS	(Besufekad and Bantte 2013)
DTF	7	0-18.5	SSR/AFLP	Linkage	(Ritter et al. 2008)
DTF	7	0	EST	Linkage	(Srinivas et al. 2009)
DTF	7	0	EST	Linkage	(Srinivas et al. 2009)
DTF	8	52.4	SNP	Linkage	(Kong et al. 2018)
DTF	8	52.4	SNP	Linkage	(Kong et al. 2018)
DTF	8	6.90774	SNP	GWAS	(Zhao et al. 2016)
DTF	8	49.7212	SNP	GWAS	(Zhao et al. 2016)
DTF	8	130	AFLP/RFLP/SSR	Linkage	Brown et al. 2006
DTF	8	174.1	SSR/AFLP	Linkage	(Ritter et al. 2008)
DTF	8	250.1	SSR/AFLP	Linkage	(Ritter et al. 2008)
DTF	8	0	EST	Linkage	(Srinivas et al. 2009)
DTF	8	1	EST	Linkage	(Srinivas et al. 2009)
DTF	9	42.3504	SNP	GWAS	(Habyarimana et al. 2020)
DTF	9	57.6874	SNP	GWAS	(Habyarimana et al. 2020)
DTF	9	58.409	SNP	GWAS	(Habyarimana et al. 2020)
DTF	9	59.3	SNP	Linkage	(Kong et al. 2018)
DTF	9	58.7571	SNP	GWAS	(Zhang et al. 2015)
DTF	9	52.3256	SNP	GWAS	(Zhao et al. 2016)
DTF	9	0-10	AFLP/RFLP/SSR	Linkage	Brown et al. 2006
DTF	10	59.785	SNP	GWAS	(Habyarimana et al. 2020)
DTF	10	55.9	SNP	Linkage	(Kong et al. 2018)
DTF	10	54.4254	SNP	GWAS	(Zhao et al. 2016)
DTF	10	11.1	SSR/AFLP	Linkage	(Ritter et al. 2008)
DTF	E	42.5	EST	Linkage	(Srinivas et al. 2009)
DTF	F1		SSR/RFLP	Linkage	Hart et al. 2001
DTF	F2		SSR/RFLP	Linkage	Hart et al. 2001
DTF	G	108	SSR/RFLP	Linkage	Hart et al. 2001
DTF	J	69.9	EST	Linkage	(Srinivas et al. 2009)

## Sheet: PH
Supplementary Table 6 Summary of previously published results on association mapping of plant height in sorghum through different markers
Trait	Chromosome	Possition	Marker type	Approch	References
PH	1	48.6726	SNP	GWAS	(Burks et al. 2015)
PH	1	1.02249	SNP	GWAS	(Habyarimana et al. 2020)
PH	1	59.7911	SNP	GWAS	(Habyarimana et al. 2020)
PH	1	73.847	SNP	GWAS	(Habyarimana et al. 2020)
PH	1	73.8551	SNP	GWAS	(Habyarimana et al. 2020)
PH	1	73.8551	SNP	GWAS	(Habyarimana et al. 2020)
PH	1	73.8551	SNP	GWAS	(Habyarimana et al. 2020)
PH	1	118.7	SSR/AFLP	Linkage	(Ritter et al. 2008)
PH	2	65.5	SNP	Linkage	(Kong et al. 2018)
PH	2	65.12	SSR	GWAS	(Wang et al. 2012)
PH	2	65.12	SSR	GWAS	(Wang et al. 2012)
PH	2	65.51	SSR	GWAS	(Wang et al. 2012)
PH	3	6.80562	SNP	GWAS	(Habyarimana et al. 2020)
PH	3	3.8-4	SNP	Linkage	(Kong et al. 2018)
PH	3	53.2305	SNP	GWAS	(Luo et al. 2020)
PH	3	0-10	AFLP/RFLP/SSR	Linkage	(Brown et al. 2006)
PH	3	214.9	SSR/AFLP	Linkage	(Ritter et al. 2008)
PH	3	239.6	SSR/AFLP	Linkage	(Ritter et al. 2008)
PH	4		SSR	GWAS	(Murray et al. 2009)
PH	4	52.6135	SNP	GWAS	(Zhang et al. 2015)
PH	5	6.80061	SNP	GWAS	(Habyarimana et al. 2020)
PH	5	6.80064	SNP	GWAS	(Habyarimana et al. 2020)
PH	5	6.80065	SNP	GWAS	(Habyarimana et al. 2020)
PH	5	6.80072	SNP	GWAS	(Habyarimana et al. 2020)
PH	5	6.9035	SNP	GWAS	(Habyarimana et al. 2020)
PH	5	10.4794	SNP	GWAS	(Habyarimana et al. 2020)
PH	5	192.7	SSR/AFLP	Linkage	(Ritter et al. 2008)
PH	6	59.8103	SNP	GWAS	(Habyarimana et al. 2020)
PH	6	61.5016	SNP	GWAS	(Habyarimana et al. 2020)
PH	6	3.9	SNP	GWAS	(Habyarimana et al. 2020)
PH	6		SNP	GWAS	(Habyarimana et al. 2020)
PH	6	42.4	SNP	Linkage	(Kong et al. 2018)
PH	6	6.6	SNP	GWAS	(Morris et al. 2013)
PH	6	42.2	SNP	GWAS	(Morris et al. 2013)
PH	6		SSR	GWAS	(Murray et al. 2009)
PH	6		SSR	GWAS	(Murray et al. 2009)
PH	6	9.81	SSR	GWAS	(Wang et al. 2012)
PH	6	61.13	SSR	GWAS	(Wang et al. 2012)
PH	6	36.6287	SNP	GWAS	(Zhang et al. 2015)
PH	6	42.1383	SNP	GWAS	(Zhang et al. 2015)
PH	6	42.7364	SNP	GWAS	(Zhang et al. 2015)
PH	6	14.2915	SNP	GWAS	(Zhao et al. 2016)
PH	6	31.1207	SNP	GWAS	(Zhao et al. 2016)
PH	6	39.1066	SNP	GWAS	(Zhao et al. 2016)
PH	6	0-15	AFLP/RFLP/SSR	Linkage	(Brown et al. 2006)
PH	6	7.4	SSR/AFLP	Linkage	(Ritter et al. 2008)
PH	6	14.9	SSR/AFLP	Linkage	(Ritter et al. 2008)
PH	6	3	EST	Linkage	(Srinivas et al. 2009)
PH	6	1	EST	Linkage	(Srinivas et al. 2009)
PH	6	61.13	SSR	GWAS	(Wang et al. 2012)
PH	6	61.17	SSR	GWAS	(Wang et al. 2012)
PH	6	9.81	SSR	GWAS	(Wang et al. 2012)
PH	7	55.1307	SNP	GWAS	(Burks et al. 2015)
PH	7	58.4	SNP	Linkage	(Kong et al. 2018)
PH	7	58	SNP	GWAS	(Morris et al. 2013)
PH	7	56.8248	SNP	GWAS	(Zhang et al. 2015)
PH	7	110-120	AFLP/RFLP/SSR	Linkage	(Brown et al. 2006)
PH	7	10	EST	Linkage	(Srinivas et al. 2009)
PH	7	9	EST	Linkage	(Srinivas et al. 2009)
PH	8	16.1572	SNP	GWAS	(Habyarimana et al. 2020)
PH	8	43.6171	SNP	GWAS	(Habyarimana et al. 2020)
PH	8	57.7854	SNP	GWAS	(Habyarimana et al. 2020)
PH	8		SNP	GWAS	(Habyarimana et al. 2020)
PH	8		SNP	GWAS	(Habyarimana et al. 2020)
PH	8	50.2	SNP	Linkage	(Kong et al. 2018)
PH	8	50.4243	SNP	GWAS	(Luo et al. 2020)
PH	9	5.71097	SNP	GWAS	(Habyarimana et al. 2020)
PH	9	56.4759	SNP	GWAS	(Habyarimana et al. 2020)
PH	9	58.409	SNP	GWAS	(Habyarimana et al. 2020)
PH	9	19.2	SNP	GWAS	(Habyarimana et al. 2020)
PH	9	52.6	SNP	Linkage	(Kong et al. 2018)
PH	9	56.6567	SNP	GWAS	(Luo et al. 2020)
PH	9	60	SNP	GWAS	(Morris et al. 2013)
PH	9	57.22	SSR	GWAS	(Wang et al. 2012)
PH	9	57.2368	SNP	GWAS	(Zhang et al. 2015)
PH	9	57.2368	SNP	GWAS	(Zhang et al. 2015)
PH	9	57.1757	SNP	GWAS	(Zhao et al. 2016)
PH	9	57.2368	SNP	GWAS	(Zhao et al. 2016)
PH	9	57.837	SNP	GWAS	(Zhao et al. 2016)
PH	9	58.0052	SNP	GWAS	(Zhao et al. 2016)
PH	9	60	AFLP/RFLP/SSR	Linkage	(Brown et al. 2006)
PH	9	57.22	SSR	GWAS	(Wang et al. 2012)
PH	10	12.3	SNP	Linkage	(Kong et al. 2018)
PH	10	42.3	SNP	GWAS	(Morris et al. 2013)
PH	10	42.3	SNP	GWAS	(Murray et al. 2009)
PH	A1	50	SSR/RFLP	Linkage	(Hart et al. 2001)
PH	A2	90	SSR/RFLP	Linkage	(Hart et al. 2001)
PH	C	150	SSR/RFLP	Linkage	(Hart et al. 2001)
PH	E	100	SSR/RFLP	Linkage	(Hart et al. 2001)
PH	G	48	SSR/RFLP	Linkage	(Hart et al. 2001)

## Sheet: PALH
Supplementary Table 6 Summary of previously published results on association mapping of panilcle length in sorghum through different markers
Trait	Chromosome	Possition in Mb	Marker type	Approch	References
PALH	1	0.206185	SNP	GWAS	(Habyarimana et al. 2020)
PALH	1	48.245	SNP	GWAS	(Habyarimana et al. 2020)
PALH	1	55.738	SNP	GWAS	(Habyarimana et al. 2020)
PALH	1	11.6467	SNP	GWAS	(Luo et al. 2020)
PALH	1	1.9198	SNP	GWAS	(Zhang et al. 2015)
PALH	1	200.5-214.9	SSR	linkage	Shehzad et al. 2015
PALH	2	46.3674	SNP	GWAS	(Habyarimana et al. 2020)
PALH	2	71.878	SNP	GWAS	(Habyarimana et al. 2020)
PALH	2	0.794419	SNP	GWAS	(Luo et al. 2020)
PALH	2	68.8167	SNP	GWAS	(Zhang et al. 2015)
PALH	2	163.7	SSR	linkage	(Witt et al. 2014)
PALH	2	3	EST	Linkage	(Srinivas et al. 2009)
PALH	2	1.9-25.7	SSR	linkage	Shehzad et al. 2015
PALH	3	1.77675	SNP	GWAS	(Habyarimana et al. 2020)
PALH	3	19.3836	SNP	GWAS	(Habyarimana et al. 2020)
PALH	3	59.677	SNP	GWAS	(Habyarimana et al. 2020)
PALH	3	0.788281	SNP	GWAS	(Zhao et al. 2016)
PALH	3	9.91117	SNP	GWAS	(Zhao et al. 2016)
PALH	4	10.1821	SNP	GWAS	(Habyarimana et al. 2020)
PALH	4	62.1542	SNP	GWAS	(Habyarimana et al. 2020)
PALH	4	68.6	SSR	linkage	(Witt et al. 2014)
PALH	5	51.4426	SNP	GWAS	(Habyarimana et al. 2020)
PALH	5	17.5182	SNP	GWAS	(Zhang et al. 2015)
PALH	5	55.6479	SNP	GWAS	(Zhao et al. 2016)
PALH	6	46.8533	SNP	GWAS	(Zhang et al. 2015)
PALH	6	0	EST	Linkage	(Srinivas et al. 2009)
PALH	6	3	EST	Linkage	(Srinivas et al. 2009)
PALH	6	79.3-98.2	SSR	linkage	Shehzad et al. 2015
PALH	7	58.3955	SNP	GWAS	(Zhao et al. 2016)
PALH	7	59.2619	SNP	GWAS	(Zhao et al. 2016)
PALH	7	59.5034	SNP	GWAS	(Zhao et al. 2016)
PALH	7	60.3821	SNP	GWAS	(Zhao et al. 2016)
PALH	7	1	EST	Linkage	(Srinivas et al. 2009)
PALH	7	93.6-109.6	SSR	linkage	Shehzad et al. 2015
PALH	8	49.7242	SNP	GWAS	(Luo et al. 2020)
PALH	8	10.2312	SNP	GWAS	(Zhang et al. 2015)
PALH	8	48.7616	SNP	GWAS	(Zhang et al. 2015)
PALH	8	67.3-79.9	SSR	linkage	Shehzad et al. 2015
PALH	9	55.3202	SNP	GWAS	(Habyarimana et al. 2020)
PALH	9	1.80372	SNP	GWAS	(Luo et al. 2020)
PALH	9	63.5	SSR	linkage	(Witt et al. 2014)
PALH	9	13.4-22.0	SSR	linkage	Shehzad et al. 2015
PALH	10	0.760293	SNP	GWAS	(Habyarimana et al. 2020)
PALH	10	56.0044	SNP	GWAS	(Habyarimana et al. 2020)
PALH	10	4.80344	SNP	GWAS	(Zhang et al. 2015)
PALH	10	6.01377	SNP	GWAS	(Zhao et al. 2016)
PALH	10	57.6219	SNP	GWAS	(Zhao et al. 2016)
PALH	10	24.8-31	SSR	linkage	Shehzad et al. 2015
PALH	A	60	EST	Linkage	(Srinivas et al. 2009)
PALH	A	76.5	EST	Linkage	(Srinivas et al. 2009)
PALH	A	76.5	EST	Linkage	(Srinivas et al. 2009)
PALH	A	86	EST	Linkage	(Srinivas et al. 2009)
PALH	A	86.7	EST	Linkage	(Srinivas et al. 2009)
PALH	A	127	EST	Linkage	(Srinivas et al. 2009)
PALH	A	174	EST	Linkage	(Srinivas et al. 2009)
PALH	A	174	EST	Linkage	(Srinivas et al. 2009)
PALH	B	163.7	EST	Linkage	(Srinivas et al. 2009)
PALH	E	104	SSR/RFLP	Linkage	(Hart et al. 2001)
PALH	F	63.5	EST	Linkage	(Srinivas et al. 2009)
PALH	F	100	SSR/RFLP	Linkage	(Hart et al. 2001)
PALH	H	78	SSR/RFLP	Linkage	(Hart et al. 2001)

## Sheet: PAWD
Supplementary Table 6 Summary of previously published results on association mapping of panicle weidth in sorghum through different markers
Trait	Chromosome	Possition	Marker type	Approch	References
PAWD	1	5213132	SNP	GWAS	(Zhang et al. 2015)
PAWD	1	6972831	SNP	GWAS	(Zhang et al. 2015)
PAWD	1	13934674	SNP	GWAS	(Zhang et al. 2015)
PAWD	1	61184007	SNP	GWAS	(Zhang et al. 2015)
PAWD	1	72490236	SNP	GWAS	(Zhang et al. 2015)
PAWD	1	174	SSR	Linkage	(Witt et al. 2014)
PAWD	2	8285869	SNP	GWAS	(Zhang et al. 2015)
PAWD	2	21258916	SNP	GWAS	(Zhang et al. 2015)
PAWD	3	3676133	SNP	GWAS	(Zhang et al. 2015)
PAWD	3	20827193	SNP	GWAS	(Zhang et al. 2015)
PAWD	3	53631467	SNP	GWAS	(Zhang et al. 2015)
PAWD	3	70732991	SNP	GWAS	(Zhang et al. 2015)
PAWD	3	154	EST	Linkage	(Srinivas et al. 2009)
PAWD	5	18851072	SNP	GWAS	(Zhang et al. 2015)
PAWD	7	8895730	SNP	GWAS	(Zhang et al. 2015)
PAWD	7	39553901	SNP	GWAS	(Zhang et al. 2015)
PAWD	9	53213558	SNP	GWAS	(Zhang et al. 2015)
PAWD	9	56989894	SNP	GWAS	(Zhang et al. 2015)
PAWD	10	54662253	SNP	GWAS	(Zhang et al. 2015)
PAWD	A1	28	SSR/RFLP	Linkage	(Hart et al. 2001)
PAWD	A2		SSR/RFLP	Linkage	(Hart et al. 2001)
PAWD	C	136	SSR/RFLP	Linkage	(Hart et al. 2001)
PAWD	G	24	SSR/RFLP	Linkage	(Hart et al. 2001)
PAWD	I1		SSR/RFLP	Linkage	(Hart et al. 2001)
PAWD	I2	80	SSR/RFLP	Linkage	(Hart et al. 2001)
PAWD	J	42	SSR/RFLP	Linkage	(Hart et al. 2001)

## Sheet: PAWT
Supplementary Table 6 Summary of previously published results on association mapping of panicle weight in sorghum through different markers
Trait	Chromosome	Possition	Marker type	Approch	References
PAWT	1	61.0534	SNP	GWAS	(Zhang et al. 2015)
PAWT	4	109.5	SSR	Linkage	(Witt et al. 2014)
PAWT	6	1	EST	Linkage	(Srinivas et al. 2009)
PAWT	6	55.1731	SNP	GWAS	(Zhang et al. 2015)
PAWT	7	10.0269	SNP	GWAS	(Zhang et al. 2015)
PAWT	7	50.4761	SNP	GWAS	(Zhang et al. 2015)
PAWT	9	53.4509	SNP	GWAS	(Zhang et al. 2015)

## Sheet: GY
Supplementary Table 6 Summary of previously published results on association mapping of grain yield in sorghum through different markers
Trait	Chromosome	Possition	Marker type	Approch	References
GY	2	61.5216	SNP	GWAS	(Boyles et al. 2016)
GY	2	66.6052	SNP	GWAS	(Boyles et al. 2016)
GY	2	21.5	SSR/AFLP	Linkage	(Ritter et al. 2008)
GY	3	52.9868	SNP	GWAS	(Boyles et al. 2016)
GY	3	65.3574	SNP	GWAS	(Boyles et al. 2016)
GY	3	0-5.6	SSR/AFLP	Linkage	(Ritter et al. 2008)
GY	3	262.5-290.7	SSR/AFLP	Linkage	(Ritter et al. 2008)
GY	3	60.2-67.5	SSR	linkage	(Shehzad et al. 2015)
GY	5	7.34637	SNP	GWAS	(Boyles et al. 2016)
GY	5	57.6	SSR	GWAS	(Besufekad and Bantte 2013)
GY	5	57.9	SSR	GWAS	(Besufekad and Bantte 2013)
GY	6	52.5737	SNP	GWAS	(Boyles et al. 2016)
GY	6	52.5737	SNP	GWAS	(Boyles et al. 2016)
GY	6	1	EST	Linkage	(Srinivas et al. 2009)
GY	6	16.3-34.8	SSR	linkage	(Shehzad et al. 2015)
GY	7	93.6-109.6	SSR	linkage	(Shehzad et al. 2015)
GY	7	50.9-65.7	SSR	linkage	(Shehzad et al. 2015)
GY	8	47.6269	SNP	GWAS	(Boyles et al. 2016)
GY	9	80	AFLP/RFLP/SSR	Linkage	(Brown et al. 2006)
GY	10	50	SSR/AFLP	Linkage	(Ritter et al. 2008)
GY	10	103.2	SSR/AFLP	Linkage	(Ritter et al. 2008)
GY	2b	1.9-25-7	SSR	linkage	(Shehzad et al. 2015)

## Sheet: References
References
Ritter, K.B., Jordan, D.R., Chapman, S.C., Godwin, I.D., Mace, E.S., and Lynne Mcintyre, C. (2008). Identification of QTL for sugar-related traits in a sweet× grain sorghum (Sorghum bicolor L. Moench) recombinant inbred population. Mol. Breed. 22, 367-384
Ritter, K.B., Jordan, D.R., Chapman, S.C., Godwin, I.D., Mace, E.S., and Lynne Mcintyre, C. (2008). Identification of QTL for sugar-related traits in a sweet× grain sorghum (Sorghum bicolor L. Moench) recombinant inbred population. Mol. Breed. 22, 367-384
Besufekad, Y., and Bantte, K. (2013). Evaluation and association mapping for drought tolerance in sorghum [Sorghum bicolor (L.) Moench]. Glob J Sci Front Res Agric Vet 13.
Boyles, R.E., Cooper, E.A., Myers, M.T., Brenton, Z., Rauh, B.L., Morris, G.P., and Kresovich, S. (2016). Genome‐wide association studies of grain yield components in diverse sorghum germplasm. The plant genome 9, plantgenome2015.2009.0091.
Brown, P., Klein, P., Bortiri, E., Acharya, C., Rooney, W., and Kresovich, S. (2006). Inheritance of inflorescence architecture in sorghum. Theor. Appl. Genet. 113, 931-942.
Burks, P.S., Kaiser, C.M., Hawkins, E.M., and Brown, P.J. (2015). Genomewide association for sugar yield in sweet sorghum. Crop Sci. 55, 2138-2148.
Habyarimana, E., De Franceschi, P., Ercisli, S., Baloch, F.S., and Dall’agata, M. (2020). Genome-wide association study for biomass related traits in a panel of Sorghum bicolor and S. bicolor× S. halepense populations. Frontiers in Plant Science 11, 551305.
Hart, G., Schertz, K., Peng, Y., and Syed, N. (2001). Genetic mapping of Sorghum bicolor (L.) Moench QTLs that control variation in tillering and other morphological characters. Theor. Appl. Genet. 103, 1232-1242.
Kong, W., Kim, C., Zhang, D., Guo, H., Tan, X., Jin, H., Zhou, C., Shuang, L.-S., Goff, V., and Sezen, U. (2018). Genotyping by sequencing of 393 Sorghum bicolor BTx623× IS3620C recombinant inbred lines improves sensitivity and resolution of QTL detection. G3: Genes, Genomes, Genetics 8, 2563-2572.
Luo, F., Pei, Z., Zhao, X., Liu, H., Jiang, Y., and Sun, S. (2020). Genome-wide association study for plant architecture and bioenergy traits in diverse sorghum and sudangrass germplasm. Agronomy 10, 1602.
Morris, G.P., Ramu, P., Deshpande, S.P., Hash, C.T., Shah, T., Upadhyaya, H.D., Riera-Lizarazu, O., Brown, P.J., Acharya, C.B., and Mitchell, S.E. (2013). Population genomic and genome-wide association studies of agroclimatic traits in sorghum. Proceedings of the National Academy of Sciences 110, 453-458.
Murray, S.C., Rooney, W.L., Hamblin, M.T., Mitchell, S.E., and Kresovich, S. (2009). Sweet sorghum genetic diversity and association mapping for brix and height. The plant genome 2.
Ritter, K.B., Jordan, D.R., Chapman, S.C., Godwin, I.D., Mace, E.S., and Lynne Mcintyre, C. (2008). Identification of QTL for sugar-related traits in a sweet× grain sorghum (Sorghum bicolor L. Moench) recombinant inbred population. Mol. Breed. 22, 367-384.
Shehzad, T., and Okuno, K. (2015). QTL mapping for yield and yield-contributing traits in sorghum (Sorghum bicolor (L.) Moench) with genome-based SSR markers. Euphytica 203, 17-31.
Srinivas, G., Satish, K., Madhusudhana, R., Nagaraja Reddy, R., Murali Mohan, S., and Seetharama, N. (2009). Identification of quantitative trait loci for agronomically important traits and their association with genic-microsatellite markers in sorghum. Theor. Appl. Genet. 118, 1439-1454.
Wang, Y.-H., Bible, P., Loganantharaj, R., and Upadhyaya, H.D. (2012). Identification of SSR markers associated with height using pool-based genome-wide association mapping in sorghum. Mol. Breed. 30, 281-292.
Witt Hmon, K.P., Shehzad, T., and Okuno, K. (2014). QTLs underlying inflorescence architecture in sorghum (Sorghum bicolor (L.) Moench) as detected by association analysis. Genet. Resour. Crop Evol. 61, 1545-1564.
Zhang, D., Kong, W., Robertson, J., Goff, V.H., Epps, E., Kerr, A., Mills, G., Cromwell, J., Lugin, Y., and Phillips, C. (2015a). Genetic analysis of inflorescence and plant height components in sorghum (Panicoidae) and comparative genetics with rice (Oryzoidae). BMC Plant Biol. 15, 1-15.
Zhang, F., Yu, J., Johnston, C.R., Wang, Y., Zhu, K., Lu, F., Zhang, Z., and Zou, J. (2015b). Seed priming with polyethylene glycol induces physiological changes in sorghum (Sorghum bicolor L. Moench) seedlings under suboptimal soil moisture environments. PLoS One 10, e0140620.
Zhao, J., Mantilla Perez, M.B., Hu, J., and Salas Fernandez, M.G. (2016). Genome‐wide association study for nine plant architecture traits in Sorghum. The Plant Genome 9, plantgenome2015.2006.0044.
